# Supplementary material for: Fire Blight Susceptibility in Lilium spp. Correlates to Sensitivity to Botrytis elliptica Secreted Cell Death Inducing Compounds
Source: Front Plant Sci. 2021 Jun 28;12:660337. doi: 10.3389/fpls.2021.660337 (PMC8273286; doi:10.3389/fpls.2021.660337)
Supplement: Supplementary Figure 1 — (A) Fire blight symptoms observed upon and conidia inoculation of B. elliptica isolates Be9605 on leaf of lily cultivar OT-1 at 3 dpi. White dotted lines represent the chord of the ellipsoidal necrotic spots used to measure the lesion diameter. (B) Close-up of two representative necrotic lesions highlighted in the black quadrant in (A). Yellow arrows indicate area showing translucence, maceration softening and water soaking. Red arrows indicate necrotic collapsed tissue. [file Data_Sheet_1.zip]

Archive with 12 entries (12 files):
- Supplementary Figure S1.TIF
- Supplementary Figure S2.TIF
- Supplementary Figure S3.TIF
- Supplementary Figure S4.TIF
- Supplementary Figure S5.TIF
- Supplementary Figure S6.TIF
- Supplementary Figure S7.TIF
- Supplementary Figure S8.TIF
- Supplementary Material 1.XLSX
- Supplementary Material 2.XLSX
- Supplementary Table S1.TIF
- Supplementary Table S2.TIF
