# Supplementary material for: Fire Blight Susceptibility in Lilium spp. Correlates to Sensitivity to Botrytis elliptica Secreted Cell Death Inducing Compounds
Source: Front Plant Sci. 2021 Jun 28;12:660337. doi: 10.3389/fpls.2021.660337 (PMC8273286; doi:10.3389/fpls.2021.660337)
Supplement: Supplementary Figure 1 — (A) Fire blight symptoms observed upon and conidia inoculation of B. elliptica isolates Be9605 on leaf of lily cultivar OT-1 at 3 dpi. White dotted lines represent the chord of the ellipsoidal necrotic spots used to measure the lesion diameter. (B) Close-up of two representative necrotic lesions highlighted in the black quadrant in (A). Yellow arrows indicate area showing translucence, maceration softening and water soaking. Red arrows indicate necrotic collapsed tissue. [file Data_Sheet_1.zip › Supplementary Material 2.XLSX]

## Sheet: EMMs_AM19_AM20
Be	Group	Season	Be2	Group	Season	Difference	Se	Dff	Tratio	Pval
0006	A	AM	0006	L	AM	13.5441	0.290635	10272	46.6017	0
0006	A	AM	0006	LA	AM	6.92786	0.290635	10272	23.837	0
0006	A	AM	0006	LO	AM	13.9686	0.324932	10272	42.9893	0
0006	A	AM	0006	O	AM	15.0424	0.290632	10272	51.7575	0
0006	A	AM	0006	OA	AM	7.12983	0.411027	10272	17.3464	0
0006	A	AM	0006	OT	AM	10.2027	0.290639	10272	35.1043	0
0006	L	AM	0006	LA	AM	-6.61624	0.290635	10272	-22.7647	0
0006	L	AM	0006	LO	AM	0.424488	0.324932	10272	1.30639	1
0006	L	AM	0006	O	AM	1.4983	0.290632	10272	5.1553	0.00292876
0006	L	AM	0006	OA	AM	-6.41427	0.411027	10272	-15.6055	0
0006	L	AM	0006	OT	AM	-3.34143	0.290639	10272	-11.4969	0
0006	L	AM	0006	A	AM	-13.5441	0.290635	10272	46.6017	0
0006	LA	AM	0006	LO	AM	7.04073	0.324932	10272	21.6683	0
0006	LA	AM	0006	O	AM	8.11454	0.290632	10272	27.9203	0
0006	LA	AM	0006	OA	AM	0.201967	0.411027	10272	0.49137	1
0006	LA	AM	0006	OT	AM	3.27481	0.290639	10272	11.2676	0
0006	LA	AM	0006	A	AM	-6.92786	0.290635	10272	23.837	0
0006	LA	AM	0006	L	AM	6.61624	0.290635	10272	-22.7647	0
0006	LO	AM	0006	O	AM	1.07381	0.324929	10272	3.30475	0.901314
0006	LO	AM	0006	OA	AM	-6.83876	0.435953	10272	-15.6869	0
0006	LO	AM	0006	OT	AM	-3.76592	0.324935	10272	-11.5898	0
0006	LO	AM	0006	A	AM	-13.9686	0.324932	10272	42.9893	0
0006	LO	AM	0006	L	AM	-0.424488	0.324932	10272	1.30639	1
0006	LO	AM	0006	LA	AM	-7.04073	0.324932	10272	21.6683	0
0006	O	AM	0006	OA	AM	-7.91257	0.411025	10272	-19.2508	0
0006	O	AM	0006	OT	AM	-4.83973	0.290635	10272	-16.6522	0
0006	O	AM	0006	A	AM	-15.0424	0.290632	10272	51.7575	0
0006	O	AM	0006	L	AM	-1.4983	0.290632	10272	5.1553	0.00292876
0006	O	AM	0006	LA	AM	-8.11454	0.290632	10272	27.9203	0
0006	O	AM	0006	LO	AM	-1.07381	0.324929	10272	3.30475	0.901314
0006	OA	AM	0006	OT	AM	3.07284	0.41103	10272	7.47596	7.79e-10
0006	OA	AM	0006	A	AM	-7.12983	0.411027	10272	17.3464	0
0006	OA	AM	0006	L	AM	6.41427	0.411027	10272	-15.6055	0
0006	OA	AM	0006	LA	AM	-0.201967	0.411027	10272	0.49137	1
0006	OA	AM	0006	LO	AM	6.83876	0.435953	10272	-15.6869	0
0006	OA	AM	0006	O	AM	7.91257	0.411025	10272	-19.2508	0
0006	OT	AM	0006	A	AM	-10.2027	0.290639	10272	35.1043	0
0006	OT	AM	0006	L	AM	3.34143	0.290639	10272	-11.4969	0
0006	OT	AM	0006	LA	AM	-3.27481	0.290639	10272	11.2676	0
0006	OT	AM	0006	LO	AM	3.76592	0.324935	10272	-11.5898	0
0006	OT	AM	0006	O	AM	4.83973	0.290635	10272	-16.6522	0
0006	OT	AM	0006	OA	AM	-3.07284	0.41103	10272	7.47596	7.79e-10
748	A	AM	748	L	AM	2.18473	0.290635	10272	7.51707	4.68e-10
748	A	AM	748	LA	AM	1.38439	0.290635	10272	4.76333	0.0184297
748	A	AM	748	LO	AM	4.0427	0.324159	10272	12.4713	0
748	A	AM	748	O	AM	4.53393	0.290632	10272	15.6002	0
748	A	AM	748	OA	AM	1.53337	0.411027	10272	3.73059	0.537762
748	A	AM	748	OT	AM	3.84101	0.290639	10272	13.2157	0
748	L	AM	748	LA	AM	-0.800336	0.290635	10272	-2.75374	0.99939
748	L	AM	748	LO	AM	1.85797	0.324159	10272	5.73166	0.000132366
748	L	AM	748	O	AM	2.3492	0.290632	10272	8.08307	0
748	L	AM	748	OA	AM	-0.651355	0.411027	10272	-1.5847	1
748	L	AM	748	OT	AM	1.65628	0.290639	10272	5.69875	0.000159757
748	L	AM	748	A	AM	-2.18473	0.290635	10272	7.51707	4.68e-10
748	LA	AM	748	LO	AM	2.65831	0.324159	10272	8.20062	0
748	LA	AM	748	O	AM	3.14954	0.290632	10272	10.8368	0
748	LA	AM	748	OA	AM	0.14898	0.411027	10272	0.362459	1
748	LA	AM	748	OT	AM	2.45661	0.290639	10272	8.45247	0
748	LA	AM	748	A	AM	-1.38439	0.290635	10272	4.76333	0.0184297
748	LA	AM	748	L	AM	0.800336	0.290635	10272	-2.75374	0.99939
748	LO	AM	748	O	AM	0.49123	0.324156	10272	1.51541	1
748	LO	AM	748	OA	AM	-2.50933	0.435378	10272	-5.76356	0.000110171
748	LO	AM	748	OT	AM	-0.201692	0.324162	10272	-0.622196	1
748	LO	AM	748	A	AM	-4.0427	0.324159	10272	12.4713	0
748	LO	AM	748	L	AM	-1.85797	0.324159	10272	5.73166	0.000132366
748	LO	AM	748	LA	AM	-2.65831	0.324159	10272	8.20062	0
748	O	AM	748	OA	AM	-3.00056	0.411025	10272	-7.30018	3.94e-09
748	O	AM	748	OT	AM	-0.692922	0.290635	10272	-2.38416	0.999999
748	O	AM	748	A	AM	-4.53393	0.290632	10272	15.6002	0
748	O	AM	748	L	AM	-2.3492	0.290632	10272	8.08307	0
748	O	AM	748	LA	AM	-3.14954	0.290632	10272	10.8368	0
748	O	AM	748	LO	AM	-0.49123	0.324156	10272	1.51541	1
748	OA	AM	748	OT	AM	2.30763	0.41103	10272	5.61427	0.000257365
748	OA	AM	748	A	AM	-1.53337	0.411027	10272	3.73059	0.537762
748	OA	AM	748	L	AM	0.651355	0.411027	10272	-1.5847	1
748	OA	AM	748	LA	AM	-0.14898	0.411027	10272	0.362459	1
748	OA	AM	748	LO	AM	2.50933	0.435378	10272	-5.76356	0.000110171
748	OA	AM	748	O	AM	3.00056	0.411025	10272	-7.30018	3.94e-09
748	OT	AM	748	A	AM	-3.84101	0.290639	10272	13.2157	0
748	OT	AM	748	L	AM	-1.65628	0.290639	10272	5.69875	0.000159757
748	OT	AM	748	LA	AM	-2.45661	0.290639	10272	8.45247	0
748	OT	AM	748	LO	AM	0.201692	0.324162	10272	-0.622196	1
748	OT	AM	748	O	AM	0.692922	0.290635	10272	-2.38416	0.999999
748	OT	AM	748	OA	AM	-2.30763	0.41103	10272	5.61427	0.000257365
9174	A	AM	9174	L	AM	7.4173	0.290635	10272	25.521	0
9174	A	AM	9174	LA	AM	1.31453	0.290635	10272	4.52296	0.0501252
9174	A	AM	9174	LO	AM	6.85147	0.324932	10272	21.0859	0
9174	A	AM	9174	O	AM	7.58948	0.290632	10272	26.1137	0
9174	A	AM	9174	OA	AM	3.17969	0.411027	10272	7.73596	0
9174	A	AM	9174	OT	AM	4.97073	0.290639	10272	17.1028	0
9174	L	AM	9174	LA	AM	-6.10277	0.290635	10272	-20.998	0
9174	L	AM	9174	LO	AM	-0.565825	0.324932	10272	-1.74137	1
9174	L	AM	9174	O	AM	0.172186	0.290632	10272	0.592454	1
9174	L	AM	9174	OA	AM	-4.23761	0.411027	10272	-10.3098	0
9174	L	AM	9174	OT	AM	-2.44657	0.290639	10272	-8.41791	0
9174	L	AM	9174	A	AM	-7.4173	0.290635	10272	25.521	0
9174	LA	AM	9174	LO	AM	5.53694	0.324932	10272	17.0403	0
9174	LA	AM	9174	O	AM	6.27495	0.290632	10272	21.5907	0
9174	LA	AM	9174	OA	AM	1.86516	0.411027	10272	4.5378	0.0472692
9174	LA	AM	9174	OT	AM	3.6562	0.290639	10272	12.5799	0
9174	LA	AM	9174	A	AM	-1.31453	0.290635	10272	4.52296	0.0501252
9174	LA	AM	9174	L	AM	6.10277	0.290635	10272	-20.998	0
9174	LO	AM	9174	O	AM	0.738011	0.324929	10272	2.2713	1
9174	LO	AM	9174	OA	AM	-3.67178	0.435953	10272	-8.42242	0
9174	LO	AM	9174	OT	AM	-1.88074	0.324935	10272	-5.78807	9.56e-05
9174	LO	AM	9174	A	AM	-6.85147	0.324932	10272	21.0859	0
9174	LO	AM	9174	L	AM	0.565825	0.324932	10272	-1.74137	1
9174	LO	AM	9174	LA	AM	-5.53694	0.324932	10272	17.0403	0
9174	O	AM	9174	OA	AM	-4.40979	0.411025	10272	-10.7288	0
9174	O	AM	9174	OT	AM	-2.61876	0.290635	10272	-9.01045	0
9174	O	AM	9174	A	AM	-7.58948	0.290632	10272	26.1137	0
9174	O	AM	9174	L	AM	-0.172186	0.290632	10272	0.592454	1
9174	O	AM	9174	LA	AM	-6.27495	0.290632	10272	21.5907	0
9174	O	AM	9174	LO	AM	-0.738011	0.324929	10272	2.2713	1
9174	OA	AM	9174	OT	AM	1.79104	0.41103	10272	4.35744	0.0935059
9174	OA	AM	9174	A	AM	-3.17969	0.411027	10272	7.73596	0
9174	OA	AM	9174	L	AM	4.23761	0.411027	10272	-10.3098	0
9174	OA	AM	9174	LA	AM	-1.86516	0.411027	10272	4.5378	0.0472692
9174	OA	AM	9174	LO	AM	3.67178	0.435953	10272	-8.42242	0
9174	OA	AM	9174	O	AM	4.40979	0.411025	10272	-10.7288	0
9174	OT	AM	9174	A	AM	-4.97073	0.290639	10272	17.1028	0
9174	OT	AM	9174	L	AM	2.44657	0.290639	10272	-8.41791	0
9174	OT	AM	9174	LA	AM	-3.6562	0.290639	10272	12.5799	0
9174	OT	AM	9174	LO	AM	1.88074	0.324935	10272	-5.78807	9.56e-05
9174	OT	AM	9174	O	AM	2.61876	0.290635	10272	-9.01045	0
9174	OT	AM	9174	OA	AM	-1.79104	0.41103	10272	4.35744	0.0935059
9401	A	AM	9401	L	AM	10.8671	0.290635	10272	37.3908	0
9401	A	AM	9401	LA	AM	2.71224	0.290635	10272	9.3321	0
9401	A	AM	9401	LO	AM	11.8374	0.324932	10272	36.4303	0
9401	A	AM	9401	O	AM	13.0581	0.290093	10272	45.0136	0
9401	A	AM	9401	OA	AM	6.35205	0.411027	10272	15.4541	0
9401	A	AM	9401	OT	AM	9.99142	0.290639	10272	34.3775	0
9401	L	AM	9401	LA	AM	-8.15485	0.290635	10272	-28.0587	0
9401	L	AM	9401	LO	AM	0.970286	0.324932	10272	2.98612	0.990637
9401	L	AM	9401	O	AM	2.19104	0.290093	10272	7.55289	2.65e-10
9401	L	AM	9401	OA	AM	-4.51504	0.411027	10272	-10.9848	0
9401	L	AM	9401	OT	AM	-0.875667	0.290639	10272	-3.0129	0.987944
9401	L	AM	9401	A	AM	-10.8671	0.290635	10272	37.3908	0
9401	LA	AM	9401	LO	AM	9.12514	0.324932	10272	28.0832	0
9401	LA	AM	9401	O	AM	10.3459	0.290093	10272	35.6641	0
9401	LA	AM	9401	OA	AM	3.63981	0.411027	10272	8.85541	0
9401	LA	AM	9401	OT	AM	7.27918	0.290639	10272	25.0455	0
9401	LA	AM	9401	A	AM	-2.71224	0.290635	10272	9.3321	0
9401	LA	AM	9401	L	AM	8.15485	0.290635	10272	-28.0587	0
9401	LO	AM	9401	O	AM	1.22076	0.324447	10272	3.76258	0.505522
9401	LO	AM	9401	OA	AM	-5.48532	0.435953	10272	-12.5824	0
9401	LO	AM	9401	OT	AM	-1.84595	0.324935	10272	-5.681	0.000176724
9401	LO	AM	9401	A	AM	-11.8374	0.324932	10272	36.4303	0
9401	LO	AM	9401	L	AM	-0.970286	0.324932	10272	2.98612	0.990637
9401	LO	AM	9401	LA	AM	-9.12514	0.324932	10272	28.0832	0
9401	O	AM	9401	OA	AM	-6.70608	0.410644	10272	-16.3306	0
9401	O	AM	9401	OT	AM	-3.06671	0.290096	10272	-10.5713	0
9401	O	AM	9401	A	AM	-13.0581	0.290093	10272	45.0136	0
9401	O	AM	9401	L	AM	-2.19104	0.290093	10272	7.55289	2.65e-10
9401	O	AM	9401	LA	AM	-10.3459	0.290093	10272	35.6641	0
9401	O	AM	9401	LO	AM	-1.22076	0.324447	10272	3.76258	0.505522
9401	OA	AM	9401	OT	AM	3.63937	0.41103	10272	8.85427	0
9401	OA	AM	9401	A	AM	-6.35205	0.411027	10272	15.4541	0
9401	OA	AM	9401	L	AM	4.51504	0.411027	10272	-10.9848	0
9401	OA	AM	9401	LA	AM	-3.63981	0.411027	10272	8.85541	0
9401	OA	AM	9401	LO	AM	5.48532	0.435953	10272	-12.5824	0
9401	OA	AM	9401	O	AM	6.70608	0.410644	10272	-16.3306	0
9401	OT	AM	9401	A	AM	-9.99142	0.290639	10272	34.3775	0
9401	OT	AM	9401	L	AM	0.875667	0.290639	10272	-3.0129	0.987944
9401	OT	AM	9401	LA	AM	-7.27918	0.290639	10272	25.0455	0
9401	OT	AM	9401	LO	AM	1.84595	0.324935	10272	-5.681	0.000176724
9401	OT	AM	9401	O	AM	3.06671	0.290096	10272	-10.5713	0
9401	OT	AM	9401	OA	AM	-3.63937	0.41103	10272	8.85427	0
9605	A	AM	9605	L	AM	4.54741	0.290635	10272	15.6464	0
9605	A	AM	9605	LA	AM	1.54596	0.290635	10272	5.31925	0.00126867
9605	A	AM	9605	LO	AM	4.94394	0.324932	10272	15.2153	0
9605	A	AM	9605	O	AM	5.60897	0.290632	10272	19.2992	0
9605	A	AM	9605	OA	AM	2.08987	0.411027	10272	5.08451	0.00415425
9605	A	AM	9605	OT	AM	5.90369	0.290639	10272	20.3128	0
9605	L	AM	9605	LA	AM	-3.00145	0.290635	10272	-10.3272	0
9605	L	AM	9605	LO	AM	0.396536	0.324932	10272	1.22037	1
9605	L	AM	9605	O	AM	1.06156	0.290632	10272	3.65259	0.61672
9605	L	AM	9605	OA	AM	-2.45754	0.411027	10272	-5.97901	3.09e-05
9605	L	AM	9605	OT	AM	1.35628	0.290639	10272	4.66654	0.0279252
9605	L	AM	9605	A	AM	-4.54741	0.290635	10272	15.6464	0
9605	LA	AM	9605	LO	AM	3.39798	0.324932	10272	10.4575	0
9605	LA	AM	9605	O	AM	4.06301	0.290632	10272	13.9799	0
9605	LA	AM	9605	OA	AM	0.543911	0.411027	10272	1.3233	1
9605	LA	AM	9605	OT	AM	4.35772	0.290639	10272	14.9936	0
9605	LA	AM	9605	A	AM	-1.54596	0.290635	10272	5.31925	0.00126867
9605	LA	AM	9605	L	AM	3.00145	0.290635	10272	-10.3272	0
9605	LO	AM	9605	O	AM	0.665025	0.324929	10272	2.04668	1
9605	LO	AM	9605	OA	AM	-2.85407	0.435953	10272	-6.54674	8.5e-07
9605	LO	AM	9605	OT	AM	0.959742	0.324935	10272	2.95365	0.993217
9605	LO	AM	9605	A	AM	-4.94394	0.324932	10272	15.2153	0
9605	LO	AM	9605	L	AM	-0.396536	0.324932	10272	1.22037	1
9605	LO	AM	9605	LA	AM	-3.39798	0.324932	10272	10.4575	0
9605	O	AM	9605	OA	AM	-3.5191	0.411025	10272	-8.56176	0
9605	O	AM	9605	OT	AM	0.294717	0.290635	10272	1.01404	1
9605	O	AM	9605	A	AM	-5.60897	0.290632	10272	19.2992	0
9605	O	AM	9605	L	AM	-1.06156	0.290632	10272	3.65259	0.61672
9605	O	AM	9605	LA	AM	-4.06301	0.290632	10272	13.9799	0
9605	O	AM	9605	LO	AM	-0.665025	0.324929	10272	2.04668	1
9605	OA	AM	9605	OT	AM	3.81381	0.41103	10272	9.27868	0
9605	OA	AM	9605	A	AM	-2.08987	0.411027	10272	5.08451	0.00415425
9605	OA	AM	9605	L	AM	2.45754	0.411027	10272	-5.97901	3.09e-05
9605	OA	AM	9605	LA	AM	-0.543911	0.411027	10272	1.3233	1
9605	OA	AM	9605	LO	AM	2.85407	0.435953	10272	-6.54674	8.5e-07
9605	OA	AM	9605	O	AM	3.5191	0.411025	10272	-8.56176	0
9605	OT	AM	9605	A	AM	-5.90369	0.290639	10272	20.3128	0
9605	OT	AM	9605	L	AM	-1.35628	0.290639	10272	4.66654	0.0279252
9605	OT	AM	9605	LA	AM	-4.35772	0.290639	10272	14.9936	0
9605	OT	AM	9605	LO	AM	-0.959742	0.324935	10272	2.95365	0.993217
9605	OT	AM	9605	O	AM	-0.294717	0.290635	10272	1.01404	1
9605	OT	AM	9605	OA	AM	-3.81381	0.41103	10272	9.27868	0
9610	A	AM	9610	L	AM	2.60723	0.290635	10272	8.97078	0
9610	A	AM	9610	LA	AM	1.02057	0.290635	10272	3.51152	0.751897
9610	A	AM	9610	LO	AM	3.01685	0.324932	10272	9.28458	0
9610	A	AM	9610	O	AM	4.41032	0.290632	10272	15.1749	0
9610	A	AM	9610	OA	AM	1.55705	0.411027	10272	3.7882	0.479977
9610	A	AM	9610	OT	AM	3.97344	0.290639	10272	13.6714	0
9610	L	AM	9610	LA	AM	-1.58666	0.290635	10272	-5.45926	0.000603383
9610	L	AM	9610	LO	AM	0.409627	0.324932	10272	1.26065	1
9610	L	AM	9610	O	AM	1.80309	0.290632	10272	6.20402	7.76e-06
9610	L	AM	9610	OA	AM	-1.05017	0.411027	10272	-2.555	0.999977
9610	L	AM	9610	OT	AM	1.36621	0.290639	10272	4.70071	0.0241603
9610	L	AM	9610	A	AM	-2.60723	0.290635	10272	8.97078	0
9610	LA	AM	9610	LO	AM	1.99628	0.324932	10272	6.1437	1.13e-05
9610	LA	AM	9610	O	AM	3.38974	0.290632	10272	11.6633	0
9610	LA	AM	9610	OA	AM	0.53648	0.411027	10272	1.30522	1
9610	LA	AM	9610	OT	AM	2.95286	0.290639	10272	10.1599	0
9610	LA	AM	9610	A	AM	-1.02057	0.290635	10272	3.51152	0.751897
9610	LA	AM	9610	L	AM	1.58666	0.290635	10272	-5.45926	0.000603383
9610	LO	AM	9610	O	AM	1.39346	0.324929	10272	4.28852	0.11913
9610	LO	AM	9610	OA	AM	-1.4598	0.435953	10272	-3.34853	0.87602
9610	LO	AM	9610	OT	AM	0.956582	0.324935	10272	2.94392	0.993862
9610	LO	AM	9610	A	AM	-3.01685	0.324932	10272	9.28458	0
9610	LO	AM	9610	L	AM	-0.409627	0.324932	10272	1.26065	1
9610	LO	AM	9610	LA	AM	-1.99628	0.324932	10272	6.1437	1.13e-05
9610	O	AM	9610	OA	AM	-2.85326	0.411025	10272	-6.94182	5.68e-08
9610	O	AM	9610	OT	AM	-0.436881	0.290635	10272	-1.50319	1
9610	O	AM	9610	A	AM	-4.41032	0.290632	10272	15.1749	0
9610	O	AM	9610	L	AM	-1.80309	0.290632	10272	6.20402	7.76e-06
9610	O	AM	9610	LA	AM	-3.38974	0.290632	10272	11.6633	0
9610	O	AM	9610	LO	AM	-1.39346	0.324929	10272	4.28852	0.11913
9610	OA	AM	9610	OT	AM	2.41638	0.41103	10272	5.87885	5.62e-05
9610	OA	AM	9610	A	AM	-1.55705	0.411027	10272	3.7882	0.479977
9610	OA	AM	9610	L	AM	1.05017	0.411027	10272	-2.555	0.999977
9610	OA	AM	9610	LA	AM	-0.53648	0.411027	10272	1.30522	1
9610	OA	AM	9610	LO	AM	1.4598	0.435953	10272	-3.34853	0.87602
9610	OA	AM	9610	O	AM	2.85326	0.411025	10272	-6.94182	5.68e-08
9610	OT	AM	9610	A	AM	-3.97344	0.290639	10272	13.6714	0
9610	OT	AM	9610	L	AM	-1.36621	0.290639	10272	4.70071	0.0241603
9610	OT	AM	9610	LA	AM	-2.95286	0.290639	10272	10.1599	0
9610	OT	AM	9610	LO	AM	-0.956582	0.324935	10272	2.94392	0.993862
9610	OT	AM	9610	O	AM	0.436881	0.290635	10272	-1.50319	1
9610	OT	AM	9610	OA	AM	-2.41638	0.41103	10272	5.87885	5.62e-05
9612	A	AM	9612	L	AM	0.530283	0.290635	10272	1.82457	1
9612	A	AM	9612	LA	AM	-0.339427	0.290635	10272	-1.16788	1
9612	A	AM	9612	LO	AM	1.81453	0.324932	10272	5.58434	0.000304111
9612	A	AM	9612	O	AM	1.97976	0.290632	10272	6.81191	1.41e-07
9612	A	AM	9612	OA	AM	1.004	0.411027	10272	2.44265	0.999998
9612	A	AM	9612	OT	AM	2.07198	0.290639	10272	7.12905	1.47e-08
9612	L	AM	9612	LA	AM	-0.869711	0.290635	10272	-2.99245	0.990051
9612	L	AM	9612	LO	AM	1.28424	0.324932	10272	3.95235	0.328197
9612	L	AM	9612	O	AM	1.44948	0.290632	10272	4.98733	0.00663228
9612	L	AM	9612	OA	AM	0.473714	0.411027	10272	1.15251	1
9612	L	AM	9612	OT	AM	1.54169	0.290639	10272	5.30451	0.00136984
9612	L	AM	9612	A	AM	-0.530283	0.290635	10272	1.82457	1
9612	LA	AM	9612	LO	AM	2.15396	0.324932	10272	6.62895	4.91e-07
9612	LA	AM	9612	O	AM	2.31919	0.290632	10272	7.97981	0
9612	LA	AM	9612	OA	AM	1.34342	0.411027	10272	3.26846	0.919556
9612	LA	AM	9612	OT	AM	2.41141	0.290639	10272	8.29692	0
9612	LA	AM	9612	A	AM	0.339427	0.290635	10272	-1.16788	1
9612	LA	AM	9612	L	AM	0.869711	0.290635	10272	-2.99245	0.990051
9612	LO	AM	9612	O	AM	0.165233	0.324929	10272	0.508521	1
9612	LO	AM	9612	OA	AM	-0.81053	0.435953	10272	-1.85921	1
9612	LO	AM	9612	OT	AM	0.25745	0.324935	10272	0.792313	1
9612	LO	AM	9612	A	AM	-1.81453	0.324932	10272	5.58434	0.000304111
9612	LO	AM	9612	L	AM	-1.28424	0.324932	10272	3.95235	0.328197
9612	LO	AM	9612	LA	AM	-2.15396	0.324932	10272	6.62895	4.91e-07
9612	O	AM	9612	OA	AM	-0.975764	0.411025	10272	-2.37398	1
9612	O	AM	9612	OT	AM	0.0922167	0.290635	10272	0.317293	1
9612	O	AM	9612	A	AM	-1.97976	0.290632	10272	6.81191	1.41e-07
9612	O	AM	9612	L	AM	-1.44948	0.290632	10272	4.98733	0.00663228
9612	O	AM	9612	LA	AM	-2.31919	0.290632	10272	7.97981	0
9612	O	AM	9612	LO	AM	-0.165233	0.324929	10272	0.508521	1
9612	OA	AM	9612	OT	AM	1.06798	0.41103	10272	2.59831	0.999948
9612	OA	AM	9612	A	AM	-1.004	0.411027	10272	2.44265	0.999998
9612	OA	AM	9612	L	AM	-0.473714	0.411027	10272	1.15251	1
9612	OA	AM	9612	LA	AM	-1.34342	0.411027	10272	3.26846	0.919556
9612	OA	AM	9612	LO	AM	0.81053	0.435953	10272	-1.85921	1
9612	OA	AM	9612	O	AM	0.975764	0.411025	10272	-2.37398	1
9612	OT	AM	9612	A	AM	-2.07198	0.290639	10272	7.12905	1.47e-08
9612	OT	AM	9612	L	AM	-1.54169	0.290639	10272	5.30451	0.00136984
9612	OT	AM	9612	LA	AM	-2.41141	0.290639	10272	8.29692	0
9612	OT	AM	9612	LO	AM	-0.25745	0.324935	10272	0.792313	1
9612	OT	AM	9612	O	AM	-0.0922167	0.290635	10272	0.317293	1
9612	OT	AM	9612	OA	AM	-1.06798	0.41103	10272	2.59831	0.999948
9714	A	AM	9714	L	AM	2.60841	0.290635	10272	8.97485	0
9714	A	AM	9714	LA	AM	0.653142	0.290635	10272	2.24729	1
9714	A	AM	9714	LO	AM	3.15751	0.324932	10272	9.71747	0
9714	A	AM	9714	O	AM	3.84108	0.290632	10272	13.2163	0
9714	A	AM	9714	OA	AM	2.22907	0.411027	10272	5.42316	0.000732621
9714	A	AM	9714	OT	AM	3.58281	0.290639	10272	12.3274	0
9714	L	AM	9714	LA	AM	-1.95527	0.290635	10272	-6.72756	2.52e-07
9714	L	AM	9714	LO	AM	0.549106	0.324932	10272	1.68991	1
9714	L	AM	9714	O	AM	1.23267	0.290632	10272	4.24135	0.139722
9714	L	AM	9714	OA	AM	-0.379341	0.411027	10272	-0.92291	1
9714	L	AM	9714	OT	AM	0.974403	0.290639	10272	3.35263	0.873466
9714	L	AM	9714	A	AM	-2.60841	0.290635	10272	8.97485	0
9714	LA	AM	9714	LO	AM	2.50437	0.324932	10272	7.70738	0
9714	LA	AM	9714	O	AM	3.18794	0.290632	10272	10.969	0
9714	LA	AM	9714	OA	AM	1.57592	0.411027	10272	3.83411	0.435146
9714	LA	AM	9714	OT	AM	2.92967	0.290639	10272	10.0801	0
9714	LA	AM	9714	A	AM	-0.653142	0.290635	10272	2.24729	1
9714	LA	AM	9714	L	AM	1.95527	0.290635	10272	-6.72756	2.52e-07
9714	LO	AM	9714	O	AM	0.683567	0.324929	10272	2.10374	1
9714	LO	AM	9714	OA	AM	-0.928447	0.435953	10272	-2.12969	1
9714	LO	AM	9714	OT	AM	0.425297	0.324935	10272	1.30887	1
9714	LO	AM	9714	A	AM	-3.15751	0.324932	10272	9.71747	0
9714	LO	AM	9714	L	AM	-0.549106	0.324932	10272	1.68991	1
9714	LO	AM	9714	LA	AM	-2.50437	0.324932	10272	7.70738	0
9714	O	AM	9714	OA	AM	-1.61201	0.411025	10272	-3.92193	0.354303
9714	O	AM	9714	OT	AM	-0.258269	0.290635	10272	-0.888637	1
9714	O	AM	9714	A	AM	-3.84108	0.290632	10272	13.2163	0
9714	O	AM	9714	L	AM	-1.23267	0.290632	10272	4.24135	0.139722
9714	O	AM	9714	LA	AM	-3.18794	0.290632	10272	10.969	0
9714	O	AM	9714	LO	AM	-0.683567	0.324929	10272	2.10374	1
9714	OA	AM	9714	OT	AM	1.35374	0.41103	10272	3.29354	0.90721
9714	OA	AM	9714	A	AM	-2.22907	0.411027	10272	5.42316	0.000732621
9714	OA	AM	9714	L	AM	0.379341	0.411027	10272	-0.92291	1
9714	OA	AM	9714	LA	AM	-1.57592	0.411027	10272	3.83411	0.435146
9714	OA	AM	9714	LO	AM	0.928447	0.435953	10272	-2.12969	1
9714	OA	AM	9714	O	AM	1.61201	0.411025	10272	-3.92193	0.354303
9714	OT	AM	9714	A	AM	-3.58281	0.290639	10272	12.3274	0
9714	OT	AM	9714	L	AM	-0.974403	0.290639	10272	3.35263	0.873466
9714	OT	AM	9714	LA	AM	-2.92967	0.290639	10272	10.0801	0
9714	OT	AM	9714	LO	AM	-0.425297	0.324935	10272	1.30887	1
9714	OT	AM	9714	O	AM	0.258269	0.290635	10272	-0.888637	1
9714	OT	AM	9714	OA	AM	-1.35374	0.41103	10272	3.29354	0.90721
9732	A	AM	9732	L	AM	-0.118594	0.290096	10272	-0.40881	1
9732	A	AM	9732	LA	AM	-0.613431	0.289555	10272	-2.11853	1
9732	A	AM	9732	LO	AM	0.644956	0.324449	10272	1.98785	1
9732	A	AM	9732	O	AM	0.974942	0.289552	10272	3.36707	0.864219
9732	A	AM	9732	OA	AM	0.124009	0.410646	10272	0.301985	1
9732	A	AM	9732	OT	AM	1.26963	0.290099	10272	4.37653	0.0872754
9732	L	AM	9732	LA	AM	-0.494837	0.290096	10272	-1.70577	1
9732	L	AM	9732	LO	AM	0.76355	0.324932	10272	2.34988	1
9732	L	AM	9732	O	AM	1.09354	0.290093	10272	3.7696	0.498485
9732	L	AM	9732	OA	AM	0.242603	0.411027	10272	0.590236	1
9732	L	AM	9732	OT	AM	1.38822	0.290639	10272	4.77646	0.0173979
9732	L	AM	9732	A	AM	0.118594	0.290096	10272	-0.40881	1
9732	LA	AM	9732	LO	AM	1.25839	0.324449	10272	3.87853	0.393326
9732	LA	AM	9732	O	AM	1.58837	0.289552	10272	5.48563	0.000523096
9732	LA	AM	9732	OA	AM	0.73744	0.410646	10272	1.7958	1
9732	LA	AM	9732	OT	AM	1.88306	0.290099	10272	6.49108	1.23e-06
9732	LA	AM	9732	A	AM	0.613431	0.289555	10272	-2.11853	1
9732	LA	AM	9732	L	AM	0.494837	0.290096	10272	-1.70577	1
9732	LO	AM	9732	O	AM	0.329986	0.324447	10272	1.01707	1
9732	LO	AM	9732	OA	AM	-0.520947	0.435953	10272	-1.19496	1
9732	LO	AM	9732	OT	AM	0.624672	0.324935	10272	1.92246	1
9732	LO	AM	9732	A	AM	-0.644956	0.324449	10272	1.98785	1
9732	LO	AM	9732	L	AM	-0.76355	0.324932	10272	2.34988	1
9732	LO	AM	9732	LA	AM	-1.25839	0.324449	10272	3.87853	0.393326
9732	O	AM	9732	OA	AM	-0.850933	0.410644	10272	-2.07219	1
9732	O	AM	9732	OT	AM	0.294687	0.290096	10272	1.01582	1
9732	O	AM	9732	A	AM	-0.974942	0.289552	10272	3.36707	0.864219
9732	O	AM	9732	L	AM	-1.09354	0.290093	10272	3.7696	0.498485
9732	O	AM	9732	LA	AM	-1.58837	0.289552	10272	5.48563	0.000523096
9732	O	AM	9732	LO	AM	-0.329986	0.324447	10272	1.01707	1
9732	OA	AM	9732	OT	AM	1.14562	0.41103	10272	2.78719	0.999035
9732	OA	AM	9732	A	AM	-0.124009	0.410646	10272	0.301985	1
9732	OA	AM	9732	L	AM	-0.242603	0.411027	10272	0.590236	1
9732	OA	AM	9732	LA	AM	-0.73744	0.410646	10272	1.7958	1
9732	OA	AM	9732	LO	AM	0.520947	0.435953	10272	-1.19496	1
9732	OA	AM	9732	O	AM	0.850933	0.410644	10272	-2.07219	1
9732	OT	AM	9732	A	AM	-1.26963	0.290099	10272	4.37653	0.0872754
9732	OT	AM	9732	L	AM	-1.38822	0.290639	10272	4.77646	0.0173979
9732	OT	AM	9732	LA	AM	-1.88306	0.290099	10272	6.49108	1.23e-06
9732	OT	AM	9732	LO	AM	-0.624672	0.324935	10272	1.92246	1
9732	OT	AM	9732	O	AM	-0.294687	0.290096	10272	1.01582	1
9732	OT	AM	9732	OA	AM	-1.14562	0.41103	10272	2.78719	0.999035
254-11	A	AM	254-11	L	AM	9.06557	0.290096	10272	31.2502	0
254-11	A	AM	254-11	LA	AM	4.99585	0.290635	10272	17.1894	0
254-11	A	AM	254-11	LO	AM	9.74401	0.324932	10272	29.9879	0
254-11	A	AM	254-11	O	AM	11.6623	0.290632	10272	40.1275	0
254-11	A	AM	254-11	OA	AM	4.45275	0.411027	10272	10.8332	0
254-11	A	AM	254-11	OT	AM	9.27531	0.290639	10272	31.9136	0
254-11	L	AM	254-11	LA	AM	-4.06972	0.290096	10272	-14.0289	0
254-11	L	AM	254-11	LO	AM	0.678434	0.32445	10272	2.09103	1
254-11	L	AM	254-11	O	AM	2.59676	0.290093	10272	8.95147	0
254-11	L	AM	254-11	OA	AM	-4.61283	0.410646	10272	-11.2331	0
254-11	L	AM	254-11	OT	AM	0.209738	0.290099	10272	0.722986	1
254-11	L	AM	254-11	A	AM	-9.06557	0.290096	10272	31.2502	0
254-11	LA	AM	254-11	LO	AM	4.74816	0.324932	10272	14.6128	0
254-11	LA	AM	254-11	O	AM	6.66648	0.290632	10272	22.9379	0
254-11	LA	AM	254-11	OA	AM	-0.543103	0.411027	10272	-1.32133	1
254-11	LA	AM	254-11	OT	AM	4.27946	0.290639	10272	14.7243	0
254-11	LA	AM	254-11	A	AM	-4.99585	0.290635	10272	17.1894	0
254-11	LA	AM	254-11	L	AM	4.06972	0.290096	10272	-14.0289	0
254-11	LO	AM	254-11	O	AM	1.91832	0.324929	10272	5.90383	4.85e-05
254-11	LO	AM	254-11	OA	AM	-5.29126	0.435953	10272	-12.1372	0
254-11	LO	AM	254-11	OT	AM	-0.468696	0.324935	10272	-1.44243	1
254-11	LO	AM	254-11	A	AM	-9.74401	0.324932	10272	29.9879	0
254-11	LO	AM	254-11	L	AM	-0.678434	0.32445	10272	2.09103	1
254-11	LO	AM	254-11	LA	AM	-4.74816	0.324932	10272	14.6128	0
254-11	O	AM	254-11	OA	AM	-7.20958	0.411025	10272	-17.5405	0
254-11	O	AM	254-11	OT	AM	-2.38702	0.290635	10272	-8.21311	0
254-11	O	AM	254-11	A	AM	-11.6623	0.290632	10272	40.1275	0
254-11	O	AM	254-11	L	AM	-2.59676	0.290093	10272	8.95147	0
254-11	O	AM	254-11	LA	AM	-6.66648	0.290632	10272	22.9379	0
254-11	O	AM	254-11	LO	AM	-1.91832	0.324929	10272	5.90383	4.85e-05
254-11	OA	AM	254-11	OT	AM	4.82256	0.41103	10272	11.7329	0
254-11	OA	AM	254-11	A	AM	-4.45275	0.411027	10272	10.8332	0
254-11	OA	AM	254-11	L	AM	4.61283	0.410646	10272	-11.2331	0
254-11	OA	AM	254-11	LA	AM	0.543103	0.411027	10272	-1.32133	1
254-11	OA	AM	254-11	LO	AM	5.29126	0.435953	10272	-12.1372	0
254-11	OA	AM	254-11	O	AM	7.20958	0.411025	10272	-17.5405	0
254-11	OT	AM	254-11	A	AM	-9.27531	0.290639	10272	31.9136	0
254-11	OT	AM	254-11	L	AM	-0.209738	0.290099	10272	0.722986	1
254-11	OT	AM	254-11	LA	AM	-4.27946	0.290639	10272	14.7243	0
254-11	OT	AM	254-11	LO	AM	0.468696	0.324935	10272	-1.44243	1
254-11	OT	AM	254-11	O	AM	2.38702	0.290635	10272	-8.21311	0
254-11	OT	AM	254-11	OA	AM	-4.82256	0.41103	10272	11.7329	0
254-2	A	AM	254-2	L	AM	6.77369	0.290635	10272	23.3065	0
254-2	A	AM	254-2	LA	AM	2.84828	0.290635	10272	9.80019	0
254-2	A	AM	254-2	LO	AM	7.68529	0.324932	10272	23.652	0
254-2	A	AM	254-2	O	AM	8.47309	0.290632	10272	29.154	0
254-2	A	AM	254-2	OA	AM	4.26601	0.411027	10272	10.3789	0
254-2	A	AM	254-2	OT	AM	7.27392	0.290639	10272	25.0274	0
254-2	L	AM	254-2	LA	AM	-3.92541	0.290635	10272	-13.5063	0
254-2	L	AM	254-2	LO	AM	0.911606	0.324932	10272	2.80553	0.998772
254-2	L	AM	254-2	O	AM	1.69941	0.290632	10272	5.84728	6.77e-05
254-2	L	AM	254-2	OA	AM	-2.50767	0.411027	10272	-6.10099	1.47e-05
254-2	L	AM	254-2	OT	AM	0.500236	0.290639	10272	1.72116	1
254-2	L	AM	254-2	A	AM	-6.77369	0.290635	10272	23.3065	0
254-2	LA	AM	254-2	LO	AM	4.83701	0.324932	10272	14.8862	0
254-2	LA	AM	254-2	O	AM	5.62481	0.290632	10272	19.3537	0
254-2	LA	AM	254-2	OA	AM	1.41773	0.411027	10272	3.44924	0.804482
254-2	LA	AM	254-2	OT	AM	4.42564	0.290639	10272	15.2273	0
254-2	LA	AM	254-2	A	AM	-2.84828	0.290635	10272	9.80019	0
254-2	LA	AM	254-2	L	AM	3.92541	0.290635	10272	-13.5063	0
254-2	LO	AM	254-2	O	AM	0.787803	0.324929	10272	2.42454	0.999998
254-2	LO	AM	254-2	OA	AM	-3.41928	0.435953	10272	-7.84323	0
254-2	LO	AM	254-2	OT	AM	-0.411369	0.324935	10272	-1.26601	1
254-2	LO	AM	254-2	A	AM	-7.68529	0.324932	10272	23.652	0
254-2	LO	AM	254-2	L	AM	-0.911606	0.324932	10272	2.80553	0.998772
254-2	LO	AM	254-2	LA	AM	-4.83701	0.324932	10272	14.8862	0
254-2	O	AM	254-2	OA	AM	-4.20708	0.411025	10272	-10.2356	0
254-2	O	AM	254-2	OT	AM	-1.19917	0.290635	10272	-4.12604	0.201681
254-2	O	AM	254-2	A	AM	-8.47309	0.290632	10272	29.154	0
254-2	O	AM	254-2	L	AM	-1.69941	0.290632	10272	5.84728	6.77e-05
254-2	O	AM	254-2	LA	AM	-5.62481	0.290632	10272	19.3537	0
254-2	O	AM	254-2	LO	AM	-0.787803	0.324929	10272	2.42454	0.999998
254-2	OA	AM	254-2	OT	AM	3.00791	0.41103	10272	7.31799	3.4e-09
254-2	OA	AM	254-2	A	AM	-4.26601	0.411027	10272	10.3789	0
254-2	OA	AM	254-2	L	AM	2.50767	0.411027	10272	-6.10099	1.47e-05
254-2	OA	AM	254-2	LA	AM	-1.41773	0.411027	10272	3.44924	0.804482
254-2	OA	AM	254-2	LO	AM	3.41928	0.435953	10272	-7.84323	0
254-2	OA	AM	254-2	O	AM	4.20708	0.411025	10272	-10.2356	0
254-2	OT	AM	254-2	A	AM	-7.27392	0.290639	10272	25.0274	0
254-2	OT	AM	254-2	L	AM	-0.500236	0.290639	10272	1.72116	1
254-2	OT	AM	254-2	LA	AM	-4.42564	0.290639	10272	15.2273	0
254-2	OT	AM	254-2	LO	AM	0.411369	0.324935	10272	-1.26601	1
254-2	OT	AM	254-2	O	AM	1.19917	0.290635	10272	-4.12604	0.201681
254-2	OT	AM	254-2	OA	AM	-3.00791	0.41103	10272	7.31799	3.4e-09
254-8	A	AM	254-8	L	AM	8.35501	0.290635	10272	28.7474	0
254-8	A	AM	254-8	LA	AM	1.73266	0.290635	10272	5.96161	3.43e-05
254-8	A	AM	254-8	LO	AM	8.47565	0.324159	10272	26.1466	0
254-8	A	AM	254-8	O	AM	10.3593	0.290632	10272	35.6439	0
254-8	A	AM	254-8	OA	AM	2.52476	0.411027	10272	6.14256	1.14e-05
254-8	A	AM	254-8	OT	AM	8.22128	0.290639	10272	28.287	0
254-8	L	AM	254-8	LA	AM	-6.62235	0.290635	10272	-22.7858	0
254-8	L	AM	254-8	LO	AM	0.120648	0.324159	10272	0.372186	1
254-8	L	AM	254-8	O	AM	2.00427	0.290632	10272	6.89624	7.83e-08
254-8	L	AM	254-8	OA	AM	-5.83024	0.411027	10272	-14.1846	0
254-8	L	AM	254-8	OT	AM	-0.133722	0.290639	10272	-0.460097	1
254-8	L	AM	254-8	A	AM	-8.35501	0.290635	10272	28.7474	0
254-8	LA	AM	254-8	LO	AM	6.743	0.324159	10272	20.8015	0
254-8	LA	AM	254-8	O	AM	8.62662	0.290632	10272	29.6823	0
254-8	LA	AM	254-8	OA	AM	0.792105	0.411027	10272	1.92714	1
254-8	LA	AM	254-8	OT	AM	6.48863	0.290639	10272	22.3254	0
254-8	LA	AM	254-8	A	AM	-1.73266	0.290635	10272	5.96161	3.43e-05
254-8	LA	AM	254-8	L	AM	6.62235	0.290635	10272	-22.7858	0
254-8	LO	AM	254-8	O	AM	1.88362	0.324156	10272	5.81085	8.37e-05
254-8	LO	AM	254-8	OA	AM	-5.95089	0.435378	10272	-13.6683	0
254-8	LO	AM	254-8	OT	AM	-0.25437	0.324162	10272	-0.784699	1
254-8	LO	AM	254-8	A	AM	-8.47565	0.324159	10272	26.1466	0
254-8	LO	AM	254-8	L	AM	-0.120648	0.324159	10272	0.372186	1
254-8	LO	AM	254-8	LA	AM	-6.743	0.324159	10272	20.8015	0
254-8	O	AM	254-8	OA	AM	-7.83451	0.411025	10272	-19.0609	0
254-8	O	AM	254-8	OT	AM	-2.13799	0.290635	10272	-7.35627	2.47e-09
254-8	O	AM	254-8	A	AM	-10.3593	0.290632	10272	35.6439	0
254-8	O	AM	254-8	L	AM	-2.00427	0.290632	10272	6.89624	7.83e-08
254-8	O	AM	254-8	LA	AM	-8.62662	0.290632	10272	29.6823	0
254-8	O	AM	254-8	LO	AM	-1.88362	0.324156	10272	5.81085	8.37e-05
254-8	OA	AM	254-8	OT	AM	5.69652	0.41103	10272	13.8592	0
254-8	OA	AM	254-8	A	AM	-2.52476	0.411027	10272	6.14256	1.14e-05
254-8	OA	AM	254-8	L	AM	5.83024	0.411027	10272	-14.1846	0
254-8	OA	AM	254-8	LA	AM	-0.792105	0.411027	10272	1.92714	1
254-8	OA	AM	254-8	LO	AM	5.95089	0.435378	10272	-13.6683	0
254-8	OA	AM	254-8	O	AM	7.83451	0.411025	10272	-19.0609	0
254-8	OT	AM	254-8	A	AM	-8.22128	0.290639	10272	28.287	0
254-8	OT	AM	254-8	L	AM	0.133722	0.290639	10272	-0.460097	1
254-8	OT	AM	254-8	LA	AM	-6.48863	0.290639	10272	22.3254	0
254-8	OT	AM	254-8	LO	AM	0.25437	0.324162	10272	-0.784699	1
254-8	OT	AM	254-8	O	AM	2.13799	0.290635	10272	-7.35627	2.47e-09
254-8	OT	AM	254-8	OA	AM	-5.69652	0.41103	10272	13.8592	0

## Sheet: EMMs_MJ19_MJ20
Be	Group	Season	Be2	Group2	Season	Difference	Se	Dff	Tratio	Pval
0006	A	MJ	0006	L	MJ	13.6359	0.290635	10272	46.9175	0
0006	A	MJ	0006	LA	MJ	6.9695	0.290635	10272	23.9802	0
0006	A	MJ	0006	LO	MJ	14.371	0.324932	10272	44.2277	0
0006	A	MJ	0006	O	MJ	15.5786	0.290632	10272	53.6024	0
0006	A	MJ	0006	OA	MJ	6.33517	0.411027	10272	15.413	0
0006	A	MJ	0006	OT	MJ	10.1018	0.290639	10272	34.7572	0
254-11	A	MJ	254-11	L	MJ	9.15737	0.29025	10272	31.5499	0
254-11	A	MJ	254-11	LA	MJ	5.03748	0.290635	10272	17.3327	0
254-11	A	MJ	254-11	LO	MJ	10.1464	0.324932	10272	31.2263	0
254-11	A	MJ	254-11	O	MJ	12.1985	0.290632	10272	41.9723	0
254-11	A	MJ	254-11	OA	MJ	3.65809	0.411027	10272	8.89986	0
254-11	A	MJ	254-11	OT	MJ	9.17441	0.290639	10272	31.5664	0
254-2	A	MJ	254-2	L	MJ	6.86548	0.290635	10272	23.6223	0
254-2	A	MJ	254-2	LA	MJ	2.88991	0.290635	10272	9.94343	0
254-2	A	MJ	254-2	LO	MJ	8.08769	0.324932	10272	24.8904	0
254-2	A	MJ	254-2	O	MJ	9.00927	0.290632	10272	30.9989	0
254-2	A	MJ	254-2	OA	MJ	3.47135	0.411027	10272	8.44554	0
254-2	A	MJ	254-2	OT	MJ	7.17302	0.290639	10272	24.6802	0
254-8	A	MJ	254-8	L	MJ	8.4468	0.290635	10272	29.0632	0
254-8	A	MJ	254-8	LA	MJ	1.77429	0.290635	10272	6.10486	1.44e-05
254-8	A	MJ	254-8	LO	MJ	8.87806	0.32385	10272	27.4141	0
254-8	A	MJ	254-8	O	MJ	10.8954	0.290632	10272	37.4888	0
254-8	A	MJ	254-8	OA	MJ	1.7301	0.411027	10272	4.20921	0.155285
254-8	A	MJ	254-8	OT	MJ	8.12038	0.290639	10272	27.9398	0
748	A	MJ	748	L	MJ	2.27652	0.290635	10272	7.83291	0
748	A	MJ	748	LA	MJ	1.42602	0.290635	10272	4.90658	0.00967638
748	A	MJ	748	LO	MJ	4.4451	0.32385	10272	13.7258	0
748	A	MJ	748	O	MJ	5.0701	0.290632	10272	17.4451	0
748	A	MJ	748	OA	MJ	0.738711	0.411027	10272	1.79723	1
748	A	MJ	748	OT	MJ	3.74011	0.290639	10272	12.8686	0
9174	A	MJ	9174	L	MJ	7.50909	0.290635	10272	25.8368	0
9174	A	MJ	9174	LA	MJ	1.35616	0.290635	10272	4.6662	0.0279654
9174	A	MJ	9174	LO	MJ	7.25387	0.324932	10272	22.3243	0
9174	A	MJ	9174	O	MJ	8.12566	0.290632	10272	27.9586	0
9174	A	MJ	9174	OA	MJ	2.38503	0.411027	10272	5.80261	8.79e-05
9174	A	MJ	9174	OT	MJ	4.86983	0.290639	10272	16.7556	0
9401	A	MJ	9401	L	MJ	10.9589	0.290635	10272	37.7066	0
9401	A	MJ	9401	LA	MJ	2.75387	0.290635	10272	9.47535	0
9401	A	MJ	9401	LO	MJ	12.2398	0.324932	10272	37.6688	0
9401	A	MJ	9401	O	MJ	13.5943	0.290247	10272	46.837	0
9401	A	MJ	9401	OA	MJ	5.55739	0.411027	10272	13.5207	0
9401	A	MJ	9401	OT	MJ	9.89052	0.290639	10272	34.0303	0
9605	A	MJ	9605	L	MJ	4.6392	0.290635	10272	15.9623	0
9605	A	MJ	9605	LA	MJ	1.58759	0.290635	10272	5.46249	0.000592944
9605	A	MJ	9605	LO	MJ	5.34635	0.324932	10272	16.4538	0
9605	A	MJ	9605	O	MJ	6.14514	0.290632	10272	21.144	0
9605	A	MJ	9605	OA	MJ	1.29521	0.411027	10272	3.15115	0.962533
9605	A	MJ	9605	OT	MJ	5.80279	0.290639	10272	19.9656	0
9610	A	MJ	9610	L	MJ	2.69902	0.290635	10272	9.28663	0
9610	A	MJ	9610	LA	MJ	1.06221	0.290635	10272	3.65477	0.614531
9610	A	MJ	9610	LO	MJ	3.41926	0.324932	10272	10.523	0
9610	A	MJ	9610	O	MJ	4.94649	0.290632	10272	17.0198	0
9610	A	MJ	9610	OA	MJ	0.762391	0.411027	10272	1.85484	1
9610	A	MJ	9610	OT	MJ	3.87254	0.290639	10272	13.3242	0
9612	A	MJ	9612	L	MJ	0.622078	0.290635	10272	2.14041	1
9612	A	MJ	9612	LA	MJ	-0.297795	0.290635	10272	-1.02463	1
9612	A	MJ	9612	LO	MJ	2.21693	0.324932	10272	6.82276	1.31e-07
9612	A	MJ	9612	O	MJ	2.51593	0.290632	10272	8.65676	0
9612	A	MJ	9612	OA	MJ	0.209336	0.411027	10272	0.509299	1
9612	A	MJ	9612	OT	MJ	1.97108	0.290639	10272	6.78189	1.73e-07
9714	A	MJ	9714	L	MJ	2.7002	0.290635	10272	9.29069	0
9714	A	MJ	9714	LA	MJ	0.694775	0.290635	10272	2.39054	0.999999
9714	A	MJ	9714	LO	MJ	3.55992	0.324932	10272	10.9559	0
9714	A	MJ	9714	O	MJ	4.37725	0.290632	10272	15.0611	0
9714	A	MJ	9714	OA	MJ	1.43441	0.411027	10272	3.48981	0.770868
9714	A	MJ	9714	OT	MJ	3.48191	0.290639	10272	11.9802	0
9732	A	MJ	9732	L	MJ	-0.0267996	0.29025	10272	-0.0923328	1
9732	A	MJ	9732	LA	MJ	-0.571799	0.289864	10272	-1.97265	1
9732	A	MJ	9732	LO	MJ	1.04736	0.324587	10272	3.22674	0.937534
9732	A	MJ	9732	O	MJ	1.51111	0.289861	10272	5.21324	0.00218843
9732	A	MJ	9732	OA	MJ	-0.670653	0.410755	10272	-1.63273	1
9732	A	MJ	9732	OT	MJ	1.16873	0.290254	10272	4.02658	0.269262
0006	L	MJ	0006	LA	MJ	-6.6664	0.290635	10272	-22.9373	0
0006	L	MJ	0006	LO	MJ	0.735096	0.324932	10272	2.26231	1
0006	L	MJ	0006	O	MJ	1.94267	0.290632	10272	6.68431	3.38e-07
0006	L	MJ	0006	OA	MJ	-7.30073	0.411027	10272	-17.7621	0
0006	L	MJ	0006	OT	MJ	-3.53413	0.290639	10272	-12.1599	0
254-11	L	MJ	254-11	LA	MJ	-4.11988	0.29025	10272	-14.1942	0
254-11	L	MJ	254-11	LO	MJ	0.989042	0.324587	10272	3.04707	0.983625
254-11	L	MJ	254-11	O	MJ	3.04113	0.290247	10272	10.4777	0
254-11	L	MJ	254-11	OA	MJ	-5.49928	0.410755	10272	-13.3882	0
254-11	L	MJ	254-11	OT	MJ	0.0170432	0.290254	10272	0.0587183	1
254-2	L	MJ	254-2	LA	MJ	-3.97557	0.290635	10272	-13.6789	0
254-2	L	MJ	254-2	LO	MJ	1.22221	0.324932	10272	3.76145	0.506653
254-2	L	MJ	254-2	O	MJ	2.14379	0.290632	10272	7.37629	2.07e-09
254-2	L	MJ	254-2	OA	MJ	-3.39413	0.411027	10272	-8.25768	0
254-2	L	MJ	254-2	OT	MJ	0.307542	0.290639	10272	1.05816	1
254-8	L	MJ	254-8	LA	MJ	-6.67251	0.290635	10272	-22.9584	0
254-8	L	MJ	254-8	LO	MJ	0.431256	0.32385	10272	1.33165	1
254-8	L	MJ	254-8	O	MJ	2.44865	0.290632	10272	8.42524	0
254-8	L	MJ	254-8	OA	MJ	-6.7167	0.411027	10272	-16.3412	0
254-8	L	MJ	254-8	OT	MJ	-0.326417	0.290639	10272	-1.1231	1
748	L	MJ	748	LA	MJ	-0.850498	0.290635	10272	-2.92634	0.994898
748	L	MJ	748	LO	MJ	2.16858	0.32385	10272	6.69625	3.12e-07
748	L	MJ	748	O	MJ	2.79358	0.290632	10272	9.61207	0
748	L	MJ	748	OA	MJ	-1.53781	0.411027	10272	-3.74138	0.526846
748	L	MJ	748	OT	MJ	1.46358	0.290639	10272	5.03575	0.0052626
9174	L	MJ	9174	LA	MJ	-6.15293	0.290635	10272	-21.1706	0
9174	L	MJ	9174	LO	MJ	-0.255217	0.324932	10272	-0.785448	1
9174	L	MJ	9174	O	MJ	0.616564	0.290632	10272	2.12146	1
9174	L	MJ	9174	OA	MJ	-5.12406	0.411027	10272	-12.4665	0
9174	L	MJ	9174	OT	MJ	-2.63926	0.290639	10272	-9.08091	0
9401	L	MJ	9401	LA	MJ	-8.20501	0.290635	10272	-28.2313	0
9401	L	MJ	9401	LO	MJ	1.28089	0.324932	10272	3.94204	0.336925
9401	L	MJ	9401	O	MJ	2.63542	0.290247	10272	9.07992	0
9401	L	MJ	9401	OA	MJ	-5.40149	0.411027	10272	-13.1414	0
9401	L	MJ	9401	OT	MJ	-1.06836	0.290639	10272	-3.67591	0.593186
9605	L	MJ	9605	LA	MJ	-3.05161	0.290635	10272	-10.4998	0
9605	L	MJ	9605	LO	MJ	0.707144	0.324932	10272	2.17629	1
9605	L	MJ	9605	O	MJ	1.50594	0.290632	10272	5.1816	0.00256748
9605	L	MJ	9605	OA	MJ	-3.34399	0.411027	10272	-8.13569	0
9605	L	MJ	9605	OT	MJ	1.16358	0.290639	10272	4.00354	0.286799
9610	L	MJ	9610	LA	MJ	-1.63682	0.290635	10272	-5.63186	0.000233215
9610	L	MJ	9610	LO	MJ	0.720235	0.324932	10272	2.21657	1
9610	L	MJ	9610	O	MJ	2.24747	0.290632	10272	7.73303	0
9610	L	MJ	9610	OA	MJ	-1.93663	0.411027	10272	-4.71168	0.0230523
9610	L	MJ	9610	OT	MJ	1.17351	0.290639	10272	4.03771	0.261039
9612	L	MJ	9612	LA	MJ	-0.919873	0.290635	10272	-3.16504	0.958623
9612	L	MJ	9612	LO	MJ	1.59485	0.324932	10272	4.90827	0.00960101
9612	L	MJ	9612	O	MJ	1.89386	0.290632	10272	6.51633	1.04e-06
9612	L	MJ	9612	OA	MJ	-0.412742	0.411027	10272	-1.00417	1
9612	L	MJ	9612	OT	MJ	1.349	0.290639	10272	4.6415	0.0310105
9714	L	MJ	9714	LA	MJ	-2.00543	0.290635	10272	-6.90015	7.62e-08
9714	L	MJ	9714	LO	MJ	0.859714	0.324932	10272	2.64583	0.999883
9714	L	MJ	9714	O	MJ	1.67705	0.290632	10272	5.77035	0.000105934
9714	L	MJ	9714	OA	MJ	-1.2658	0.411027	10272	-3.07959	0.97844
9714	L	MJ	9714	OT	MJ	0.781708	0.290639	10272	2.68962	0.999763
9732	L	MJ	9732	LA	MJ	-0.544999	0.29025	10272	-1.87769	1
9732	L	MJ	9732	LO	MJ	1.07416	0.324932	10272	3.3058	0.900753
9732	L	MJ	9732	O	MJ	1.53791	0.290247	10272	5.29863	0.00141224
9732	L	MJ	9732	OA	MJ	-0.643853	0.411027	10272	-1.56645	1
9732	L	MJ	9732	OT	MJ	1.19553	0.290639	10272	4.11345	0.209496
0006	LA	MJ	0006	LO	MJ	7.4015	0.324932	10272	22.7786	0
0006	LA	MJ	0006	O	MJ	8.60908	0.290632	10272	29.6219	0
0006	LA	MJ	0006	OA	MJ	-0.634328	0.411027	10272	-1.54327	1
0006	LA	MJ	0006	OT	MJ	3.13228	0.290639	10272	10.7772	0
254-11	LA	MJ	254-11	LO	MJ	5.10893	0.324932	10272	15.7231	0
254-11	LA	MJ	254-11	O	MJ	7.16102	0.290632	10272	24.6395	0
254-11	LA	MJ	254-11	OA	MJ	-1.3794	0.411027	10272	-3.35597	0.871358
254-11	LA	MJ	254-11	OT	MJ	4.13693	0.290639	10272	14.2339	0
254-2	LA	MJ	254-2	LO	MJ	5.19778	0.324932	10272	15.9965	0
254-2	LA	MJ	254-2	O	MJ	6.11935	0.290632	10272	21.0553	0
254-2	LA	MJ	254-2	OA	MJ	0.581436	0.411027	10272	1.41459	1
254-2	LA	MJ	254-2	OT	MJ	4.28311	0.290639	10272	14.7369	0
254-8	LA	MJ	254-8	LO	MJ	7.10377	0.32385	10272	21.9354	0
254-8	LA	MJ	254-8	O	MJ	9.12116	0.290632	10272	31.3839	0
254-8	LA	MJ	254-8	OA	MJ	-0.0441888	0.411027	10272	-0.107508	1
254-8	LA	MJ	254-8	OT	MJ	6.34609	0.290639	10272	21.835	0
748	LA	MJ	748	LO	MJ	3.01908	0.32385	10272	9.32246	0
748	LA	MJ	748	O	MJ	3.64408	0.290632	10272	12.5384	0
748	LA	MJ	748	OA	MJ	-0.687314	0.411027	10272	-1.67219	1
748	LA	MJ	748	OT	MJ	2.31408	0.290639	10272	7.96206	0
9174	LA	MJ	9174	LO	MJ	5.89771	0.324932	10272	18.1506	0
9174	LA	MJ	9174	O	MJ	6.76949	0.290632	10272	23.2923	0
9174	LA	MJ	9174	OA	MJ	1.02887	0.411027	10272	2.50316	0.999992
9174	LA	MJ	9174	OT	MJ	3.51366	0.290639	10272	12.0895	0
9401	LA	MJ	9401	LO	MJ	9.48591	0.324932	10272	29.1935	0
9401	LA	MJ	9401	O	MJ	10.8404	0.290247	10272	37.349	0
9401	LA	MJ	9401	OA	MJ	2.80352	0.411027	10272	6.82076	1.33e-07
9401	LA	MJ	9401	OT	MJ	7.13665	0.290639	10272	24.5551	0
9605	LA	MJ	9605	LO	MJ	3.75875	0.324932	10272	11.5678	0
9605	LA	MJ	9605	O	MJ	4.55755	0.290632	10272	15.6815	0
9605	LA	MJ	9605	OA	MJ	-0.292383	0.411027	10272	-0.711347	1
9605	LA	MJ	9605	OT	MJ	4.21519	0.290639	10272	14.5032	0
9610	LA	MJ	9610	LO	MJ	2.35705	0.324932	10272	7.25399	5.68e-09
9610	LA	MJ	9610	O	MJ	3.88428	0.290632	10272	13.3649	0
9610	LA	MJ	9610	OA	MJ	-0.299814	0.411027	10272	-0.729425	1
9610	LA	MJ	9610	OT	MJ	2.81033	0.290639	10272	9.6695	0
9612	LA	MJ	9612	LO	MJ	2.51473	0.324932	10272	7.73924	0
9612	LA	MJ	9612	O	MJ	2.81373	0.290632	10272	9.68141	0
9612	LA	MJ	9612	OA	MJ	0.507131	0.411027	10272	1.23381	1
9612	LA	MJ	9612	OT	MJ	2.26887	0.290639	10272	7.80651	0
9714	LA	MJ	9714	LO	MJ	2.86514	0.324932	10272	8.81767	0
9714	LA	MJ	9714	O	MJ	3.68248	0.290632	10272	12.6706	0
9714	LA	MJ	9714	OA	MJ	0.739631	0.411027	10272	1.79947	1
9714	LA	MJ	9714	OT	MJ	2.78714	0.290639	10272	9.5897	0
9732	LA	MJ	9732	LO	MJ	1.61916	0.324587	10272	4.98836	0.0066
9732	LA	MJ	9732	O	MJ	2.08291	0.289861	10272	7.18591	9.59e-09
9732	LA	MJ	9732	OA	MJ	-0.098854	0.410755	10272	-0.240664	1
9732	LA	MJ	9732	OT	MJ	1.74053	0.290254	10272	5.99657	2.78e-05
0006	LO	MJ	0006	O	MJ	1.20758	0.324929	10272	3.71644	0.552088
0006	LO	MJ	0006	OA	MJ	-8.03582	0.435953	10272	-18.4328	0
0006	LO	MJ	0006	OT	MJ	-4.26922	0.324935	10272	-13.1387	0
254-11	LO	MJ	254-11	O	MJ	2.05209	0.324929	10272	6.31552	3.83e-06
254-11	LO	MJ	254-11	OA	MJ	-6.48832	0.435953	10272	-14.8831	0
254-11	LO	MJ	254-11	OT	MJ	-0.971999	0.324935	10272	-2.99137	0.990153
254-2	LO	MJ	254-2	O	MJ	0.921572	0.324929	10272	2.83623	0.998189
254-2	LO	MJ	254-2	OA	MJ	-4.61634	0.435953	10272	-10.5891	0
254-2	LO	MJ	254-2	OT	MJ	-0.914672	0.324935	10272	-2.81494	0.998614
254-8	LO	MJ	254-8	O	MJ	2.01739	0.323847	10272	6.22946	6.61e-06
254-8	LO	MJ	254-8	OA	MJ	-7.14796	0.435147	10272	-16.4265	0
254-8	LO	MJ	254-8	OT	MJ	-0.757672	0.323853	10272	-2.33956	1
748	LO	MJ	748	O	MJ	0.624999	0.323847	10272	1.92992	1
748	LO	MJ	748	OA	MJ	-3.70639	0.435147	10272	-8.51755	0
748	LO	MJ	748	OT	MJ	-0.704995	0.323853	10272	-2.1769	1
9174	LO	MJ	9174	O	MJ	0.871781	0.324929	10272	2.68299	0.999787
9174	LO	MJ	9174	OA	MJ	-4.86884	0.435953	10272	-11.1683	0
9174	LO	MJ	9174	OT	MJ	-2.38405	0.324935	10272	-7.33701	2.9e-09
9401	LO	MJ	9401	O	MJ	1.35452	0.324584	10272	4.1731	0.174317
9401	LO	MJ	9401	OA	MJ	-6.68239	0.435953	10272	-15.3282	0
9401	LO	MJ	9401	OT	MJ	-2.34926	0.324935	10272	-7.22993	6.85e-09
9605	LO	MJ	9605	O	MJ	0.798795	0.324929	10272	2.45837	0.999997
9605	LO	MJ	9605	OA	MJ	-4.05114	0.435953	10272	-9.2926	0
9605	LO	MJ	9605	OT	MJ	0.456439	0.324935	10272	1.40471	1
9610	LO	MJ	9610	O	MJ	1.52723	0.324929	10272	4.7002	0.0242127
9610	LO	MJ	9610	OA	MJ	-2.65687	0.435953	10272	-6.09438	1.53e-05
9610	LO	MJ	9610	OT	MJ	0.453279	0.324935	10272	1.39499	1
9612	LO	MJ	9612	O	MJ	0.299003	0.324929	10272	0.92021	1
9612	LO	MJ	9612	OA	MJ	-2.00759	0.435953	10272	-4.60507	0.0360439
9612	LO	MJ	9612	OT	MJ	-0.245853	0.324935	10272	-0.756622	1
9714	LO	MJ	9714	O	MJ	0.817336	0.324929	10272	2.51543	0.999989
9714	LO	MJ	9714	OA	MJ	-2.12551	0.435953	10272	-4.87555	0.0111572
9714	LO	MJ	9714	OT	MJ	-0.0780055	0.324935	10272	-0.240065	1
9732	LO	MJ	9732	O	MJ	0.463755	0.324584	10272	1.42877	1
9732	LO	MJ	9732	OA	MJ	-1.71801	0.435953	10272	-3.94082	0.337971
9732	LO	MJ	9732	OT	MJ	0.121369	0.324935	10272	0.37352	1
0006	O	MJ	0006	OA	MJ	-9.2434	0.411025	10272	-22.4887	0
0006	O	MJ	0006	OT	MJ	-5.4768	0.290635	10272	-18.8442	0
254-11	O	MJ	254-11	OA	MJ	-8.54042	0.411025	10272	-20.7783	0
254-11	O	MJ	254-11	OT	MJ	-3.02409	0.290635	10272	-10.4051	0
254-2	O	MJ	254-2	OA	MJ	-5.53792	0.411025	10272	-13.4734	0
254-2	O	MJ	254-2	OT	MJ	-1.83624	0.290635	10272	-6.31803	3.77e-06
254-8	O	MJ	254-8	OA	MJ	-9.16535	0.411025	10272	-22.2988	0
254-8	O	MJ	254-8	OT	MJ	-2.77506	0.290635	10272	-9.54826	0
748	O	MJ	748	OA	MJ	-4.33139	0.411025	10272	-10.538	0
748	O	MJ	748	OT	MJ	-1.32999	0.290635	10272	-4.57616	0.0405411
9174	O	MJ	9174	OA	MJ	-5.74063	0.411025	10272	-13.9666	0
9174	O	MJ	9174	OT	MJ	-3.25583	0.290635	10272	-11.2024	0
9401	O	MJ	9401	OA	MJ	-8.03691	0.410753	10272	-19.5663	0
9401	O	MJ	9401	OT	MJ	-3.70378	0.29025	10272	-12.7606	0
9605	O	MJ	9605	OA	MJ	-4.84993	0.411025	10272	-11.7996	0
9605	O	MJ	9605	OT	MJ	-0.342356	0.290635	10272	-1.17796	1
9610	O	MJ	9610	OA	MJ	-4.1841	0.411025	10272	-10.1797	0
9610	O	MJ	9610	OT	MJ	-1.07395	0.290635	10272	-3.69519	0.573647
9612	O	MJ	9612	OA	MJ	-2.3066	0.411025	10272	-5.61182	0.000260926
9612	O	MJ	9612	OT	MJ	-0.544856	0.290635	10272	-1.8747	1
9714	O	MJ	9714	OA	MJ	-2.94285	0.411025	10272	-7.15978	1.17e-08
9714	O	MJ	9714	OT	MJ	-0.895342	0.290635	10272	-3.08064	0.978255
9732	O	MJ	9732	OA	MJ	-2.18177	0.410753	10272	-5.31163	0.00132004
9732	O	MJ	9732	OT	MJ	-0.342386	0.29025	10272	-1.17962	1
0006	OA	MJ	0006	OT	MJ	3.7666	0.41103	10272	9.16382	0
254-11	OA	MJ	254-11	OT	MJ	5.51633	0.41103	10272	13.4207	0
254-2	OA	MJ	254-2	OT	MJ	3.70167	0.41103	10272	9.00585	0
254-8	OA	MJ	254-8	OT	MJ	6.39028	0.41103	10272	15.547	0
748	OA	MJ	748	OT	MJ	3.00139	0.41103	10272	7.30214	3.87e-09
9174	OA	MJ	9174	OT	MJ	2.4848	0.41103	10272	6.0453	2.07e-05
9401	OA	MJ	9401	OT	MJ	4.33313	0.41103	10272	10.5421	0
9605	OA	MJ	9605	OT	MJ	4.50758	0.41103	10272	10.9665	0
9610	OA	MJ	9610	OT	MJ	3.11014	0.41103	10272	7.56672	2e-10
9612	OA	MJ	9612	OT	MJ	1.76174	0.41103	10272	4.28617	0.120094
9714	OA	MJ	9714	OT	MJ	2.04751	0.41103	10272	4.98141	0.00682086
9732	OA	MJ	9732	OT	MJ	1.83938	0.41103	10272	4.47506	0.0603877
0006	L	MJ	0006	A	MJ	-13.6359	0.290635	10272	46.9175	0
0006	LA	MJ	0006	A	MJ	-6.9695	0.290635	10272	23.9802	0
0006	LO	MJ	0006	A	MJ	-14.371	0.324932	10272	44.2277	0
0006	O	MJ	0006	A	MJ	-15.5786	0.290632	10272	53.6024	0
0006	OA	MJ	0006	A	MJ	-6.33517	0.411027	10272	15.413	0
0006	OT	MJ	0006	A	MJ	-10.1018	0.290639	10272	34.7572	0
254-11	L	MJ	254-11	A	MJ	-9.15737	0.29025	10272	31.5499	0
254-11	LA	MJ	254-11	A	MJ	-5.03748	0.290635	10272	17.3327	0
254-11	LO	MJ	254-11	A	MJ	-10.1464	0.324932	10272	31.2263	0
254-11	O	MJ	254-11	A	MJ	-12.1985	0.290632	10272	41.9723	0
254-11	OA	MJ	254-11	A	MJ	-3.65809	0.411027	10272	8.89986	0
254-11	OT	MJ	254-11	A	MJ	-9.17441	0.290639	10272	31.5664	0
254-2	L	MJ	254-2	A	MJ	-6.86548	0.290635	10272	23.6223	0
254-2	LA	MJ	254-2	A	MJ	-2.88991	0.290635	10272	9.94343	0
254-2	LO	MJ	254-2	A	MJ	-8.08769	0.324932	10272	24.8904	0
254-2	O	MJ	254-2	A	MJ	-9.00927	0.290632	10272	30.9989	0
254-2	OA	MJ	254-2	A	MJ	-3.47135	0.411027	10272	8.44554	0
254-2	OT	MJ	254-2	A	MJ	-7.17302	0.290639	10272	24.6802	0
254-8	L	MJ	254-8	A	MJ	-8.4468	0.290635	10272	29.0632	0
254-8	LA	MJ	254-8	A	MJ	-1.77429	0.290635	10272	6.10486	1.44e-05
254-8	LO	MJ	254-8	A	MJ	-8.87806	0.32385	10272	27.4141	0
254-8	O	MJ	254-8	A	MJ	-10.8954	0.290632	10272	37.4888	0
254-8	OA	MJ	254-8	A	MJ	-1.7301	0.411027	10272	4.20921	0.155285
254-8	OT	MJ	254-8	A	MJ	-8.12038	0.290639	10272	27.9398	0
748	L	MJ	748	A	MJ	-2.27652	0.290635	10272	7.83291	0
748	LA	MJ	748	A	MJ	-1.42602	0.290635	10272	4.90658	0.00967638
748	LO	MJ	748	A	MJ	-4.4451	0.32385	10272	13.7258	0
748	O	MJ	748	A	MJ	-5.0701	0.290632	10272	17.4451	0
748	OA	MJ	748	A	MJ	-0.738711	0.411027	10272	1.79723	1
748	OT	MJ	748	A	MJ	-3.74011	0.290639	10272	12.8686	0
9174	L	MJ	9174	A	MJ	-7.50909	0.290635	10272	25.8368	0
9174	LA	MJ	9174	A	MJ	-1.35616	0.290635	10272	4.6662	0.0279654
9174	LO	MJ	9174	A	MJ	-7.25387	0.324932	10272	22.3243	0
9174	O	MJ	9174	A	MJ	-8.12566	0.290632	10272	27.9586	0
9174	OA	MJ	9174	A	MJ	-2.38503	0.411027	10272	5.80261	8.79e-05
9174	OT	MJ	9174	A	MJ	-4.86983	0.290639	10272	16.7556	0
9401	L	MJ	9401	A	MJ	-10.9589	0.290635	10272	37.7066	0
9401	LA	MJ	9401	A	MJ	-2.75387	0.290635	10272	9.47535	0
9401	LO	MJ	9401	A	MJ	-12.2398	0.324932	10272	37.6688	0
9401	O	MJ	9401	A	MJ	-13.5943	0.290247	10272	46.837	0
9401	OA	MJ	9401	A	MJ	-5.55739	0.411027	10272	13.5207	0
9401	OT	MJ	9401	A	MJ	-9.89052	0.290639	10272	34.0303	0
9605	L	MJ	9605	A	MJ	-4.6392	0.290635	10272	15.9623	0
9605	LA	MJ	9605	A	MJ	-1.58759	0.290635	10272	5.46249	0.000592944
9605	LO	MJ	9605	A	MJ	-5.34635	0.324932	10272	16.4538	0
9605	O	MJ	9605	A	MJ	-6.14514	0.290632	10272	21.144	0
9605	OA	MJ	9605	A	MJ	-1.29521	0.411027	10272	3.15115	0.962533
9605	OT	MJ	9605	A	MJ	-5.80279	0.290639	10272	19.9656	0
9610	L	MJ	9610	A	MJ	-2.69902	0.290635	10272	9.28663	0
9610	LA	MJ	9610	A	MJ	-1.06221	0.290635	10272	3.65477	0.614531
9610	LO	MJ	9610	A	MJ	-3.41926	0.324932	10272	10.523	0
9610	O	MJ	9610	A	MJ	-4.94649	0.290632	10272	17.0198	0
9610	OA	MJ	9610	A	MJ	-0.762391	0.411027	10272	1.85484	1
9610	OT	MJ	9610	A	MJ	-3.87254	0.290639	10272	13.3242	0
9612	L	MJ	9612	A	MJ	-0.622078	0.290635	10272	2.14041	1
9612	LA	MJ	9612	A	MJ	0.297795	0.290635	10272	-1.02463	1
9612	LO	MJ	9612	A	MJ	-2.21693	0.324932	10272	6.82276	1.31e-07
9612	O	MJ	9612	A	MJ	-2.51593	0.290632	10272	8.65676	0
9612	OA	MJ	9612	A	MJ	-0.209336	0.411027	10272	0.509299	1
9612	OT	MJ	9612	A	MJ	-1.97108	0.290639	10272	6.78189	1.73e-07
9714	L	MJ	9714	A	MJ	-2.7002	0.290635	10272	9.29069	0
9714	LA	MJ	9714	A	MJ	-0.694775	0.290635	10272	2.39054	0.999999
9714	LO	MJ	9714	A	MJ	-3.55992	0.324932	10272	10.9559	0
9714	O	MJ	9714	A	MJ	-4.37725	0.290632	10272	15.0611	0
9714	OA	MJ	9714	A	MJ	-1.43441	0.411027	10272	3.48981	0.770868
9714	OT	MJ	9714	A	MJ	-3.48191	0.290639	10272	11.9802	0
9732	L	MJ	9732	A	MJ	0.0267996	0.29025	10272	-0.0923328	1
9732	LA	MJ	9732	A	MJ	0.571799	0.289864	10272	-1.97265	1
9732	LO	MJ	9732	A	MJ	-1.04736	0.324587	10272	3.22674	0.937534
9732	O	MJ	9732	A	MJ	-1.51111	0.289861	10272	5.21324	0.00218843
9732	OA	MJ	9732	A	MJ	0.670653	0.410755	10272	-1.63273	1
9732	OT	MJ	9732	A	MJ	-1.16873	0.290254	10272	4.02658	0.269262
0006	LA	MJ	0006	L	MJ	6.6664	0.290635	10272	-22.9373	0
0006	LO	MJ	0006	L	MJ	-0.735096	0.324932	10272	2.26231	1
0006	O	MJ	0006	L	MJ	-1.94267	0.290632	10272	6.68431	3.38e-07
0006	OA	MJ	0006	L	MJ	7.30073	0.411027	10272	-17.7621	0
0006	OT	MJ	0006	L	MJ	3.53413	0.290639	10272	-12.1599	0
254-11	LA	MJ	254-11	L	MJ	4.11988	0.29025	10272	-14.1942	0
254-11	LO	MJ	254-11	L	MJ	-0.989042	0.324587	10272	3.04707	0.983625
254-11	O	MJ	254-11	L	MJ	-3.04113	0.290247	10272	10.4777	0
254-11	OA	MJ	254-11	L	MJ	5.49928	0.410755	10272	-13.3882	0
254-11	OT	MJ	254-11	L	MJ	-0.0170432	0.290254	10272	0.0587183	1
254-2	LA	MJ	254-2	L	MJ	3.97557	0.290635	10272	-13.6789	0
254-2	LO	MJ	254-2	L	MJ	-1.22221	0.324932	10272	3.76145	0.506653
254-2	O	MJ	254-2	L	MJ	-2.14379	0.290632	10272	7.37629	2.07e-09
254-2	OA	MJ	254-2	L	MJ	3.39413	0.411027	10272	-8.25768	0
254-2	OT	MJ	254-2	L	MJ	-0.307542	0.290639	10272	1.05816	1
254-8	LA	MJ	254-8	L	MJ	6.67251	0.290635	10272	-22.9584	0
254-8	LO	MJ	254-8	L	MJ	-0.431256	0.32385	10272	1.33165	1
254-8	O	MJ	254-8	L	MJ	-2.44865	0.290632	10272	8.42524	0
254-8	OA	MJ	254-8	L	MJ	6.7167	0.411027	10272	-16.3412	0
254-8	OT	MJ	254-8	L	MJ	0.326417	0.290639	10272	-1.1231	1
748	LA	MJ	748	L	MJ	0.850498	0.290635	10272	-2.92634	0.994898
748	LO	MJ	748	L	MJ	-2.16858	0.32385	10272	6.69625	3.12e-07
748	O	MJ	748	L	MJ	-2.79358	0.290632	10272	9.61207	0
748	OA	MJ	748	L	MJ	1.53781	0.411027	10272	-3.74138	0.526846
748	OT	MJ	748	L	MJ	-1.46358	0.290639	10272	5.03575	0.0052626
9174	LA	MJ	9174	L	MJ	6.15293	0.290635	10272	-21.1706	0
9174	LO	MJ	9174	L	MJ	0.255217	0.324932	10272	-0.785448	1
9174	O	MJ	9174	L	MJ	-0.616564	0.290632	10272	2.12146	1
9174	OA	MJ	9174	L	MJ	5.12406	0.411027	10272	-12.4665	0
9174	OT	MJ	9174	L	MJ	2.63926	0.290639	10272	-9.08091	0
9401	LA	MJ	9401	L	MJ	8.20501	0.290635	10272	-28.2313	0
9401	LO	MJ	9401	L	MJ	-1.28089	0.324932	10272	3.94204	0.336925
9401	O	MJ	9401	L	MJ	-2.63542	0.290247	10272	9.07992	0
9401	OA	MJ	9401	L	MJ	5.40149	0.411027	10272	-13.1414	0
9401	OT	MJ	9401	L	MJ	1.06836	0.290639	10272	-3.67591	0.593186
9605	LA	MJ	9605	L	MJ	3.05161	0.290635	10272	-10.4998	0
9605	LO	MJ	9605	L	MJ	-0.707144	0.324932	10272	2.17629	1
9605	O	MJ	9605	L	MJ	-1.50594	0.290632	10272	5.1816	0.00256748
9605	OA	MJ	9605	L	MJ	3.34399	0.411027	10272	-8.13569	0
9605	OT	MJ	9605	L	MJ	-1.16358	0.290639	10272	4.00354	0.286799
9610	LA	MJ	9610	L	MJ	1.63682	0.290635	10272	-5.63186	0.000233215
9610	LO	MJ	9610	L	MJ	-0.720235	0.324932	10272	2.21657	1
9610	O	MJ	9610	L	MJ	-2.24747	0.290632	10272	7.73303	0
9610	OA	MJ	9610	L	MJ	1.93663	0.411027	10272	-4.71168	0.0230523
9610	OT	MJ	9610	L	MJ	-1.17351	0.290639	10272	4.03771	0.261039
9612	LA	MJ	9612	L	MJ	0.919873	0.290635	10272	-3.16504	0.958623
9612	LO	MJ	9612	L	MJ	-1.59485	0.324932	10272	4.90827	0.00960101
9612	O	MJ	9612	L	MJ	-1.89386	0.290632	10272	6.51633	1.04e-06
9612	OA	MJ	9612	L	MJ	0.412742	0.411027	10272	-1.00417	1
9612	OT	MJ	9612	L	MJ	-1.349	0.290639	10272	4.6415	0.0310105
9714	LA	MJ	9714	L	MJ	2.00543	0.290635	10272	-6.90015	7.62e-08
9714	LO	MJ	9714	L	MJ	-0.859714	0.324932	10272	2.64583	0.999883
9714	O	MJ	9714	L	MJ	-1.67705	0.290632	10272	5.77035	0.000105934
9714	OA	MJ	9714	L	MJ	1.2658	0.411027	10272	-3.07959	0.97844
9714	OT	MJ	9714	L	MJ	-0.781708	0.290639	10272	2.68962	0.999763
9732	LA	MJ	9732	L	MJ	0.544999	0.29025	10272	-1.87769	1
9732	LO	MJ	9732	L	MJ	-1.07416	0.324932	10272	3.3058	0.900753
9732	O	MJ	9732	L	MJ	-1.53791	0.290247	10272	5.29863	0.00141224
9732	OA	MJ	9732	L	MJ	0.643853	0.411027	10272	-1.56645	1
9732	OT	MJ	9732	L	MJ	-1.19553	0.290639	10272	4.11345	0.209496
0006	LO	MJ	0006	LA	MJ	-7.4015	0.324932	10272	22.7786	0
0006	O	MJ	0006	LA	MJ	-8.60908	0.290632	10272	29.6219	0
0006	OA	MJ	0006	LA	MJ	0.634328	0.411027	10272	-1.54327	1
0006	OT	MJ	0006	LA	MJ	-3.13228	0.290639	10272	10.7772	0
254-11	LO	MJ	254-11	LA	MJ	-5.10893	0.324932	10272	15.7231	0
254-11	O	MJ	254-11	LA	MJ	-7.16102	0.290632	10272	24.6395	0
254-11	OA	MJ	254-11	LA	MJ	1.3794	0.411027	10272	-3.35597	0.871358
254-11	OT	MJ	254-11	LA	MJ	-4.13693	0.290639	10272	14.2339	0
254-2	LO	MJ	254-2	LA	MJ	-5.19778	0.324932	10272	15.9965	0
254-2	O	MJ	254-2	LA	MJ	-6.11935	0.290632	10272	21.0553	0
254-2	OA	MJ	254-2	LA	MJ	-0.581436	0.411027	10272	1.41459	1
254-2	OT	MJ	254-2	LA	MJ	-4.28311	0.290639	10272	14.7369	0
254-8	LO	MJ	254-8	LA	MJ	-7.10377	0.32385	10272	21.9354	0
254-8	O	MJ	254-8	LA	MJ	-9.12116	0.290632	10272	31.3839	0
254-8	OA	MJ	254-8	LA	MJ	0.0441888	0.411027	10272	-0.107508	1
254-8	OT	MJ	254-8	LA	MJ	-6.34609	0.290639	10272	21.835	0
748	LO	MJ	748	LA	MJ	-3.01908	0.32385	10272	9.32246	0
748	O	MJ	748	LA	MJ	-3.64408	0.290632	10272	12.5384	0
748	OA	MJ	748	LA	MJ	0.687314	0.411027	10272	-1.67219	1
748	OT	MJ	748	LA	MJ	-2.31408	0.290639	10272	7.96206	0
9174	LO	MJ	9174	LA	MJ	-5.89771	0.324932	10272	18.1506	0
9174	O	MJ	9174	LA	MJ	-6.76949	0.290632	10272	23.2923	0
9174	OA	MJ	9174	LA	MJ	-1.02887	0.411027	10272	2.50316	0.999992
9174	OT	MJ	9174	LA	MJ	-3.51366	0.290639	10272	12.0895	0
9401	LO	MJ	9401	LA	MJ	-9.48591	0.324932	10272	29.1935	0
9401	O	MJ	9401	LA	MJ	-10.8404	0.290247	10272	37.349	0
9401	OA	MJ	9401	LA	MJ	-2.80352	0.411027	10272	6.82076	1.33e-07
9401	OT	MJ	9401	LA	MJ	-7.13665	0.290639	10272	24.5551	0
9605	LO	MJ	9605	LA	MJ	-3.75875	0.324932	10272	11.5678	0
9605	O	MJ	9605	LA	MJ	-4.55755	0.290632	10272	15.6815	0
9605	OA	MJ	9605	LA	MJ	0.292383	0.411027	10272	-0.711347	1
9605	OT	MJ	9605	LA	MJ	-4.21519	0.290639	10272	14.5032	0
9610	LO	MJ	9610	LA	MJ	-2.35705	0.324932	10272	7.25399	5.68e-09
9610	O	MJ	9610	LA	MJ	-3.88428	0.290632	10272	13.3649	0
9610	OA	MJ	9610	LA	MJ	0.299814	0.411027	10272	-0.729425	1
9610	OT	MJ	9610	LA	MJ	-2.81033	0.290639	10272	9.6695	0
9612	LO	MJ	9612	LA	MJ	-2.51473	0.324932	10272	7.73924	0
9612	O	MJ	9612	LA	MJ	-2.81373	0.290632	10272	9.68141	0
9612	OA	MJ	9612	LA	MJ	-0.507131	0.411027	10272	1.23381	1
9612	OT	MJ	9612	LA	MJ	-2.26887	0.290639	10272	7.80651	0
9714	LO	MJ	9714	LA	MJ	-2.86514	0.324932	10272	8.81767	0
9714	O	MJ	9714	LA	MJ	-3.68248	0.290632	10272	12.6706	0
9714	OA	MJ	9714	LA	MJ	-0.739631	0.411027	10272	1.79947	1
9714	OT	MJ	9714	LA	MJ	-2.78714	0.290639	10272	9.5897	0
9732	LO	MJ	9732	LA	MJ	-1.61916	0.324587	10272	4.98836	0.0066
9732	O	MJ	9732	LA	MJ	-2.08291	0.289861	10272	7.18591	9.59e-09
9732	OA	MJ	9732	LA	MJ	0.098854	0.410755	10272	-0.240664	1
9732	OT	MJ	9732	LA	MJ	-1.74053	0.290254	10272	5.99657	2.78e-05
0006	O	MJ	0006	LO	MJ	-1.20758	0.324929	10272	3.71644	0.552088
0006	OA	MJ	0006	LO	MJ	8.03582	0.435953	10272	-18.4328	0
0006	OT	MJ	0006	LO	MJ	4.26922	0.324935	10272	-13.1387	0
254-11	O	MJ	254-11	LO	MJ	-2.05209	0.324929	10272	6.31552	3.83e-06
254-11	OA	MJ	254-11	LO	MJ	6.48832	0.435953	10272	-14.8831	0
254-11	OT	MJ	254-11	LO	MJ	0.971999	0.324935	10272	-2.99137	0.990153
254-2	O	MJ	254-2	LO	MJ	-0.921572	0.324929	10272	2.83623	0.998189
254-2	OA	MJ	254-2	LO	MJ	4.61634	0.435953	10272	-10.5891	0
254-2	OT	MJ	254-2	LO	MJ	0.914672	0.324935	10272	-2.81494	0.998614
254-8	O	MJ	254-8	LO	MJ	-2.01739	0.323847	10272	6.22946	6.61e-06
254-8	OA	MJ	254-8	LO	MJ	7.14796	0.435147	10272	-16.4265	0
254-8	OT	MJ	254-8	LO	MJ	0.757672	0.323853	10272	-2.33956	1
748	O	MJ	748	LO	MJ	-0.624999	0.323847	10272	1.92992	1
748	OA	MJ	748	LO	MJ	3.70639	0.435147	10272	-8.51755	0
748	OT	MJ	748	LO	MJ	0.704995	0.323853	10272	-2.1769	1
9174	O	MJ	9174	LO	MJ	-0.871781	0.324929	10272	2.68299	0.999787
9174	OA	MJ	9174	LO	MJ	4.86884	0.435953	10272	-11.1683	0
9174	OT	MJ	9174	LO	MJ	2.38405	0.324935	10272	-7.33701	2.9e-09
9401	O	MJ	9401	LO	MJ	-1.35452	0.324584	10272	4.1731	0.174317
9401	OA	MJ	9401	LO	MJ	6.68239	0.435953	10272	-15.3282	0
9401	OT	MJ	9401	LO	MJ	2.34926	0.324935	10272	-7.22993	6.85e-09
9605	O	MJ	9605	LO	MJ	-0.798795	0.324929	10272	2.45837	0.999997
9605	OA	MJ	9605	LO	MJ	4.05114	0.435953	10272	-9.2926	0
9605	OT	MJ	9605	LO	MJ	-0.456439	0.324935	10272	1.40471	1
9610	O	MJ	9610	LO	MJ	-1.52723	0.324929	10272	4.7002	0.0242127
9610	OA	MJ	9610	LO	MJ	2.65687	0.435953	10272	-6.09438	1.53e-05
9610	OT	MJ	9610	LO	MJ	-0.453279	0.324935	10272	1.39499	1
9612	O	MJ	9612	LO	MJ	-0.299003	0.324929	10272	0.92021	1
9612	OA	MJ	9612	LO	MJ	2.00759	0.435953	10272	-4.60507	0.0360439
9612	OT	MJ	9612	LO	MJ	0.245853	0.324935	10272	-0.756622	1
9714	O	MJ	9714	LO	MJ	-0.817336	0.324929	10272	2.51543	0.999989
9714	OA	MJ	9714	LO	MJ	2.12551	0.435953	10272	-4.87555	0.0111572
9714	OT	MJ	9714	LO	MJ	0.0780055	0.324935	10272	-0.240065	1
9732	O	MJ	9732	LO	MJ	-0.463755	0.324584	10272	1.42877	1
9732	OA	MJ	9732	LO	MJ	1.71801	0.435953	10272	-3.94082	0.337971
9732	OT	MJ	9732	LO	MJ	-0.121369	0.324935	10272	0.37352	1
0006	OA	MJ	0006	O	MJ	9.2434	0.411025	10272	-22.4887	0
0006	OT	MJ	0006	O	MJ	5.4768	0.290635	10272	-18.8442	0
254-11	OA	MJ	254-11	O	MJ	8.54042	0.411025	10272	-20.7783	0
254-11	OT	MJ	254-11	O	MJ	3.02409	0.290635	10272	-10.4051	0
254-2	OA	MJ	254-2	O	MJ	5.53792	0.411025	10272	-13.4734	0
254-2	OT	MJ	254-2	O	MJ	1.83624	0.290635	10272	-6.31803	3.77e-06
254-8	OA	MJ	254-8	O	MJ	9.16535	0.411025	10272	-22.2988	0
254-8	OT	MJ	254-8	O	MJ	2.77506	0.290635	10272	-9.54826	0
748	OA	MJ	748	O	MJ	4.33139	0.411025	10272	-10.538	0
748	OT	MJ	748	O	MJ	1.32999	0.290635	10272	-4.57616	0.0405411
9174	OA	MJ	9174	O	MJ	5.74063	0.411025	10272	-13.9666	0
9174	OT	MJ	9174	O	MJ	3.25583	0.290635	10272	-11.2024	0
9401	OA	MJ	9401	O	MJ	8.03691	0.410753	10272	-19.5663	0
9401	OT	MJ	9401	O	MJ	3.70378	0.29025	10272	-12.7606	0
9605	OA	MJ	9605	O	MJ	4.84993	0.411025	10272	-11.7996	0
9605	OT	MJ	9605	O	MJ	0.342356	0.290635	10272	-1.17796	1
9610	OA	MJ	9610	O	MJ	4.1841	0.411025	10272	-10.1797	0
9610	OT	MJ	9610	O	MJ	1.07395	0.290635	10272	-3.69519	0.573647
9612	OA	MJ	9612	O	MJ	2.3066	0.411025	10272	-5.61182	0.000260926
9612	OT	MJ	9612	O	MJ	0.544856	0.290635	10272	-1.8747	1
9714	OA	MJ	9714	O	MJ	2.94285	0.411025	10272	-7.15978	1.17e-08
9714	OT	MJ	9714	O	MJ	0.895342	0.290635	10272	-3.08064	0.978255
9732	OA	MJ	9732	O	MJ	2.18177	0.410753	10272	-5.31163	0.00132004
9732	OT	MJ	9732	O	MJ	0.342386	0.29025	10272	-1.17962	1
0006	OT	MJ	0006	OA	MJ	-3.7666	0.41103	10272	9.16382	0
254-11	OT	MJ	254-11	OA	MJ	-5.51633	0.41103	10272	13.4207	0
254-2	OT	MJ	254-2	OA	MJ	-3.70167	0.41103	10272	9.00585	0
254-8	OT	MJ	254-8	OA	MJ	-6.39028	0.41103	10272	15.547	0
748	OT	MJ	748	OA	MJ	-3.00139	0.41103	10272	7.30214	3.87e-09
9174	OT	MJ	9174	OA	MJ	-2.4848	0.41103	10272	6.0453	2.07e-05
9401	OT	MJ	9401	OA	MJ	-4.33313	0.41103	10272	10.5421	0
9605	OT	MJ	9605	OA	MJ	-4.50758	0.41103	10272	10.9665	0
9610	OT	MJ	9610	OA	MJ	-3.11014	0.41103	10272	7.56672	2e-10
9612	OT	MJ	9612	OA	MJ	-1.76174	0.41103	10272	4.28617	0.120094
9714	OT	MJ	9714	OA	MJ	-2.04751	0.41103	10272	4.98141	0.00682086
9732	OT	MJ	9732	OA	MJ	-1.83938	0.41103	10272	4.47506	0.0603877

## Sheet: EMMs_Flowers
Be	Group	Be2	Group2	Difference	Se	Dff	Tratio	Pval
0006	A	0006	L	14.3	0.81	456	17.7	0
0006	A	0006	LA	5.7	0.81	456	7.06	0
0006	A	0006	LO	14.61	0.81	456	18.08	0
0006	A	0006	O	20.35	0.81	456	25.2	0
0006	A	0006	OT	23.71	0.81	456	29.35	0
0006	L	0006	LA	-8.6	0.81	456	-10.64	0
0006	L	0006	LO	0.31	0.81	456	0.38	1
0006	L	0006	O	6.06	0.81	456	7.5	0
0006	L	0006	OT	9.41	0.81	456	11.65	0
0006	L	0006	A	-14.3	0.81	456	17.7	0
0006	LA	0006	LO	8.9	0.81	456	11.03	0
0006	LA	0006	O	14.65	0.81	456	18.14	0
0006	LA	0006	OT	18.01	0.81	456	22.3	0
0006	LA	0006	A	-5.7	0.81	456	7.06	0
0006	LA	0006	L	8.6	0.81	456	-10.64	0
0006	LO	0006	O	5.75	0.81	456	7.11	0
0006	LO	0006	OT	9.1	0.81	456	11.27	0
0006	LO	0006	A	-14.61	0.81	456	18.08	0
0006	LO	0006	L	-0.31	0.81	456	0.38	1
0006	LO	0006	LA	-8.9	0.81	456	11.03	0
0006	O	0006	OT	3.36	0.81	456	4.16	0.01
0006	O	0006	A	-20.35	0.81	456	25.2	0
0006	O	0006	L	-6.06	0.81	456	7.5	0
0006	O	0006	LA	-14.65	0.81	456	18.14	0
0006	O	0006	LO	-5.75	0.81	456	7.11	0
0006	OT	0006	A	-23.71	0.81	456	29.35	0
0006	OT	0006	L	-9.41	0.81	456	11.65	0
0006	OT	0006	LA	-18.01	0.81	456	22.3	0
0006	OT	0006	LO	-9.1	0.81	456	11.27	0
0006	OT	0006	O	-3.36	0.81	456	4.16	0.01
9401	A	9401	L	10.01	0.81	456	12.39	0
9401	A	9401	LA	-0.21	0.81	456	-0.26	1
9401	A	9401	LO	16.81	0.81	456	20.82	0
9401	A	9401	O	18.44	0.81	456	22.84	0
9401	A	9401	OT	19.52	0.81	456	24.17	0
9401	L	9401	LA	-10.22	0.81	456	-12.65	0
9401	L	9401	LO	6.81	0.81	456	8.43	0
9401	L	9401	O	8.44	0.81	456	10.45	0
9401	L	9401	OT	9.52	0.81	456	11.78	0
9401	L	9401	A	-10.01	0.81	456	12.39	0
9401	LA	9401	LO	17.02	0.81	456	21.08	0
9401	LA	9401	O	18.66	0.81	456	23.1	0
9401	LA	9401	OT	19.73	0.81	456	24.43	0
9401	LA	9401	A	0.21	0.81	456	-0.26	1
9401	LA	9401	L	10.22	0.81	456	-12.65	0
9401	LO	9401	O	1.63	0.81	456	2.02	0.94
9401	LO	9401	OT	2.71	0.81	456	3.35	0.13
9401	LO	9401	A	-16.81	0.81	456	20.82	0
9401	LO	9401	L	-6.81	0.81	456	8.43	0
9401	LO	9401	LA	-17.02	0.81	456	21.08	0
9401	O	9401	OT	1.08	0.81	456	1.33	1
9401	O	9401	A	-18.44	0.81	456	22.84	0
9401	O	9401	L	-8.44	0.81	456	10.45	0
9401	O	9401	LA	-18.66	0.81	456	23.1	0
9401	O	9401	LO	-1.63	0.81	456	2.02	0.94
9401	OT	9401	A	-19.52	0.81	456	24.17	0
9401	OT	9401	L	-9.52	0.81	456	11.78	0
9401	OT	9401	LA	-19.73	0.81	456	24.43	0
9401	OT	9401	LO	-2.71	0.81	456	3.35	0.13
9401	OT	9401	O	-1.08	0.81	456	1.33	1
9732	A	9732	L	4.78	0.81	456	5.92	0
9732	A	9732	LA	-0.73	0.81	456	-0.9	1
9732	A	9732	LO	4.6	0.81	456	5.7	0
9732	A	9732	O	7.01	0.81	456	8.68	0
9732	A	9732	OT	7.05	0.81	456	8.73	0
9732	L	9732	LA	-5.51	0.81	456	-6.82	0
9732	L	9732	LO	-0.18	0.81	456	-0.22	1
9732	L	9732	O	2.23	0.81	456	2.76	0.47
9732	L	9732	OT	2.27	0.81	456	2.81	0.43
9732	L	9732	A	-4.78	0.81	456	5.92	0
9732	LA	9732	LO	5.33	0.81	456	6.6	0
9732	LA	9732	O	7.74	0.81	456	9.58	0
9732	LA	9732	OT	7.78	0.81	456	9.63	0
9732	LA	9732	A	0.73	0.81	456	-0.9	1
9732	LA	9732	L	5.51	0.81	456	-6.82	0
9732	LO	9732	O	2.41	0.81	456	2.98	0.31
9732	LO	9732	OT	2.45	0.81	456	3.03	0.28
9732	LO	9732	A	-4.6	0.81	456	5.7	0
9732	LO	9732	L	0.18	0.81	456	-0.22	1
9732	LO	9732	LA	-5.33	0.81	456	6.6	0
9732	O	9732	OT	0.04	0.81	456	0.05	1
9732	O	9732	A	-7.01	0.81	456	8.68	0
9732	O	9732	L	-2.23	0.81	456	2.76	0.47
9732	O	9732	LA	-7.74	0.81	456	9.58	0
9732	O	9732	LO	-2.41	0.81	456	2.98	0.31
9732	OT	9732	A	-7.05	0.81	456	8.73	0
9732	OT	9732	L	-2.27	0.81	456	2.81	0.43
9732	OT	9732	LA	-7.78	0.81	456	9.63	0
9732	OT	9732	LO	-2.45	0.81	456	3.03	0.28
9732	OT	9732	O	-0.04	0.81	456	0.05	1
Bcin	A	Bcin	L	6.59	0.81	456	8.17	0
Bcin	A	Bcin	LA	0.99	0.81	456	1.23	1
Bcin	A	Bcin	LO	5.7	0.81	456	7.06	0
Bcin	A	Bcin	O	6.4	0.81	456	7.92	0
Bcin	A	Bcin	OT	8.99	0.81	456	11.13	0
Bcin	L	Bcin	LA	-5.6	0.81	456	-6.93	0
Bcin	L	Bcin	LO	-0.9	0.81	456	-1.11	1
Bcin	L	Bcin	O	-0.2	0.81	456	-0.24	1
Bcin	L	Bcin	OT	2.39	0.81	456	2.97	0.32
Bcin	L	Bcin	A	-6.59	0.81	456	8.17	0
Bcin	LA	Bcin	LO	4.71	0.81	456	5.83	0
Bcin	LA	Bcin	O	5.41	0.81	456	6.69	0
Bcin	LA	Bcin	OT	7.99	0.81	456	9.9	0
Bcin	LA	Bcin	A	-0.99	0.81	456	1.23	1
Bcin	LA	Bcin	L	5.6	0.81	456	-6.93	0
Bcin	LO	Bcin	O	0.7	0.81	456	0.87	1
Bcin	LO	Bcin	OT	3.29	0.81	456	4.07	0.01
Bcin	LO	Bcin	A	-5.7	0.81	456	7.06	0
Bcin	LO	Bcin	L	0.9	0.81	456	-1.11	1
Bcin	LO	Bcin	LA	-4.71	0.81	456	5.83	0
Bcin	O	Bcin	OT	2.59	0.81	456	3.21	0.19
Bcin	O	Bcin	A	-6.4	0.81	456	7.92	0
Bcin	O	Bcin	L	0.2	0.81	456	-0.24	1
Bcin	O	Bcin	LA	-5.41	0.81	456	6.69	0
Bcin	O	Bcin	LO	-0.7	0.81	456	0.87	1
Bcin	OT	Bcin	A	-8.99	0.81	456	11.13	0
Bcin	OT	Bcin	L	-2.39	0.81	456	2.97	0.32
Bcin	OT	Bcin	LA	-7.99	0.81	456	9.9	0
Bcin	OT	Bcin	LO	-3.29	0.81	456	4.07	0.01
Bcin	OT	Bcin	O	-2.59	0.81	456	3.21	0.19

## Sheet: EMMs_Leaves of cut lilies
Be	Group	Be2	Group2	Difference	Se	Dff	Tratio	Pval
0006	A	0006	L	7.89	0.37	552	21.32	0
0006	A	0006	LA	4.85	0.37	552	13.1	0
0006	A	0006	LO	7.03	0.37	552	19	0
0006	A	0006	O	8.4	0.37	552	22.69	0
0006	A	0006	OT	7.19	0.37	552	19.41	0
0006	L	0006	LA	-3.04	0.37	552	-8.22	0
0006	L	0006	LO	-0.86	0.37	552	-2.32	0.8
0006	L	0006	O	0.51	0.37	552	1.37	1
0006	L	0006	OT	-0.71	0.37	552	-1.91	0.97
0006	L	0006	A	-7.89	0.37	552	21.32	0
0006	LA	0006	LO	2.19	0.37	552	5.9	0
0006	LA	0006	O	3.55	0.37	552	9.59	0
0006	LA	0006	OT	2.34	0.37	552	6.31	0
0006	LA	0006	A	-4.85	0.37	552	13.1	0
0006	LA	0006	L	3.04	0.37	552	-8.22	0
0006	LO	0006	O	1.37	0.37	552	3.69	0.04
0006	LO	0006	OT	0.15	0.37	552	0.41	1
0006	LO	0006	A	-7.03	0.37	552	19	0
0006	LO	0006	L	0.86	0.37	552	-2.32	0.8
0006	LO	0006	LA	-2.19	0.37	552	5.9	0
0006	O	0006	OT	-1.21	0.37	552	-3.28	0.15
0006	O	0006	A	-8.4	0.37	552	22.69	0
0006	O	0006	L	-0.51	0.37	552	1.37	1
0006	O	0006	LA	-3.55	0.37	552	9.59	0
0006	O	0006	LO	-1.37	0.37	552	3.69	0.04
0006	OT	0006	A	-7.19	0.37	552	19.41	0
0006	OT	0006	L	0.71	0.37	552	-1.91	0.97
0006	OT	0006	LA	-2.34	0.37	552	6.31	0
0006	OT	0006	LO	-0.15	0.37	552	0.41	1
0006	OT	0006	O	1.21	0.37	552	-3.28	0.15
9401	A	9401	L	6.86	0.37	552	18.52	0
9401	A	9401	LA	4.71	0.37	552	12.71	0
9401	A	9401	LO	6.25	0.37	552	16.87	0
9401	A	9401	O	8.44	0.37	552	22.79	0
9401	A	9401	OT	6.62	0.37	552	17.89	0
9401	L	9401	LA	-2.15	0.37	552	-5.81	0
9401	L	9401	LO	-0.61	0.37	552	-1.65	0.99
9401	L	9401	O	1.58	0.37	552	4.27	0.01
9401	L	9401	OT	-0.23	0.37	552	-0.63	1
9401	L	9401	A	-6.86	0.37	552	18.52	0
9401	LA	9401	LO	1.54	0.37	552	4.16	0.01
9401	LA	9401	O	3.73	0.37	552	10.08	0
9401	LA	9401	OT	1.92	0.37	552	5.18	0
9401	LA	9401	A	-4.71	0.37	552	12.71	0
9401	LA	9401	L	2.15	0.37	552	-5.81	0
9401	LO	9401	O	2.19	0.37	552	5.92	0
9401	LO	9401	OT	0.38	0.37	552	1.02	1
9401	LO	9401	A	-6.25	0.37	552	16.87	0
9401	LO	9401	L	0.61	0.37	552	-1.65	0.99
9401	LO	9401	LA	-1.54	0.37	552	4.16	0.01
9401	O	9401	OT	-1.81	0.37	552	-4.9	0
9401	O	9401	A	-8.44	0.37	552	22.79	0
9401	O	9401	L	-1.58	0.37	552	4.27	0.01
9401	O	9401	LA	-3.73	0.37	552	10.08	0
9401	O	9401	LO	-2.19	0.37	552	5.92	0
9401	OT	9401	A	-6.63	0.37	552	17.89	0
9401	OT	9401	L	0.23	0.37	552	-0.63	1
9401	OT	9401	LA	-1.92	0.37	552	5.18	0
9401	OT	9401	LO	-0.38	0.37	552	1.02	1
9401	OT	9401	O	1.81	0.37	552	-4.9	0
9732	A	9732	L	2.72	0.37	552	7.36	0
9732	A	9732	LA	0.94	0.37	552	2.53	0.65
9732	A	9732	LO	2.26	0.37	552	6.1	0
9732	A	9732	O	3.33	0.37	552	9	0
9732	A	9732	OT	1.91	0.37	552	5.16	0
9732	L	9732	LA	-1.79	0.37	552	-4.83	0
9732	L	9732	LO	-0.47	0.37	552	-1.26	1
9732	L	9732	O	0.61	0.37	552	1.64	0.99
9732	L	9732	OT	-0.82	0.37	552	-2.2	0.87
9732	L	9732	A	-2.72	0.37	552	7.36	0
9732	LA	9732	LO	1.32	0.37	552	3.57	0.07
9732	LA	9732	O	2.4	0.37	552	6.47	0
9732	LA	9732	OT	0.97	0.37	552	2.63	0.58
9732	LA	9732	A	-0.94	0.37	552	2.53	0.65
9732	LA	9732	L	1.79	0.37	552	-4.83	0
9732	LO	9732	O	-1.15	0.37	552	-3.1	0.24
9732	LO	9732	O	1.07	0.37	552	2.9	0.37
9732	LO	9732	OT	-0.35	0.37	552	-0.95	1
9732	LO	9732	A	-2.26	0.37	552	6.1	0
9732	LO	9732	L	0.47	0.37	552	-1.26	1
9732	LO	9732	LA	-1.32	0.37	552	3.57	0.07
9732	O	9732	OT	-1.42	0.37	552	-3.84	0.03
9732	O	9732	A	-3.33	0.37	552	9	0
9732	O	9732	L	-0.61	0.37	552	1.64	0.99
9732	O	9732	LA	-2.4	0.37	552	6.47	0
9732	O	9732	LO	-1.07	0.37	552	2.9	0.37
9732	OT	9732	A	-1.91	0.37	552	5.16	0
9732	OT	9732	L	0.82	0.37	552	-2.2	0.87
9732	OT	9732	LA	-0.97	0.37	552	2.63	0.58
9732	OT	9732	LO	0.35	0.37	552	-0.95	1
9732	OT	9732	O	1.42	0.37	552	-3.84	0.03
Bcin	A	Bcin	L	2.07	0.37	552	5.6	0
Bcin	A	Bcin	LA	-0.01	0.37	552	-0.04	1
Bcin	A	Bcin	LO	1.8	0.37	552	4.85	0
Bcin	A	Bcin	O	2.02	0.37	552	5.46	0
Bcin	A	Bcin	OT	2.11	0.37	552	5.69	0
Bcin	L	Bcin	LA	-2.09	0.37	552	-5.64	0
Bcin	L	Bcin	LO	-0.28	0.37	552	-0.76	1
Bcin	L	Bcin	O	-0.05	0.37	552	-0.15	1
Bcin	L	Bcin	OT	0.03	0.37	552	0.09	1
Bcin	L	Bcin	A	-2.08	0.37	552	5.6	0
Bcin	LA	Bcin	LO	1.81	0.37	552	4.88	0
Bcin	LA	Bcin	O	2.03	0.37	552	5.49	0
Bcin	LA	Bcin	OT	2.12	0.37	552	5.73	0
Bcin	LA	Bcin	A	0.01	0.37	552	-0.04	1
Bcin	LA	Bcin	L	2.09	0.37	552	-5.64	0
Bcin	LO	Bcin	O	0.23	0.37	552	0.61	1
Bcin	LO	Bcin	OT	0.31	0.37	552	0.85	1
Bcin	LO	Bcin	A	-1.8	0.37	552	4.85	0
Bcin	LO	Bcin	L	0.28	0.37	552	-0.76	1
Bcin	LO	Bcin	LA	-1.81	0.37	552	4.88	0
Bcin	O	Bcin	OT	0.09	0.37	552	0.24	1
Bcin	O	Bcin	A	-2.02	0.37	552	5.46	0
Bcin	O	Bcin	L	0.05	0.37	552	-0.15	1
Bcin	O	Bcin	LA	-2.03	0.37	552	5.49	0
Bcin	O	Bcin	LO	-0.23	0.37	552	0.61	1
Bcin	OT	Bcin	A	-2.11	0.37	552	5.69	0
Bcin	OT	Bcin	L	-0.03	0.37	552	0.09	1
Bcin	OT	Bcin	LA	-2.12	0.37	552	5.73	0
Bcin	OT	Bcin	LO	-0.31	0.37	552	0.85	1
Bcin	OT	Bcin	O	-0.09	0.37	552	0.24	1
